# Supplementary material for: A multi-modal single-cell and spatial expression map of metastatic breast cancer biopsies across clinicopathological features
Source: Nat Med. 2024 Oct 30;30(11):3236–49. doi: 10.1038/s41591-024-03215-z (PMC11564109; doi:10.1038/s41591-024-03215-z)
Supplement: Supplementary file 3 — Supplementary Tables 1–5. [file 41591_2024_3215_MOESM3_ESM.xlsx]

## Sheet: Table S1
ID	HTAN ID	Included	Profiling method	Prep protocoll	10x protocol	10x version	10x channel	Flowcell	Lane	Index	Estimated Number of Cells	Mean Reads per Cell	Median Genes per Cell	Number of Reads	Fraction Reads in Cells	% Sequencing Saturation	% Reads Mapped Confidently to Genome	% Reads Mapped Confidently to Transcriptome	% Reads Mapped Antisense to Gene
211-6751	HTA1_211_6751	yes	snRNAseq	TST	3'	V3	channel1	HY3H7CCXY	1	SI-GA-A1	8849	15560	1180	137691880	74.2	18.3	39	23.6	9.6
211-6751	HTA1_211_6751	yes	snRNAseq	TST	3'	V3	channel2	HY3H7CCXY	1	SI-GA-B1	9567	11238	1667	107522119	81.3	22.4	77.2	47.1	19.1
213-6752	HTA1_213_6752	yes	snRNAseq	TST	3'	V3	channel1	HY3H7CCXY	1	SI-GA-C1	5488	19968	1456	109585772	74.2	23.1	56.9	34.7	12.6
213-6752	HTA1_213_6752	yes	snRNAseq	TST	3'	V3	channel2	HY3H7CCXY	1	SI-GA-D1	5573	15177	1359	84581704	75.8	20.9	65.8	39.9	15
214-6753	HTA1_214_6753	no -qc	snRNAseq	TST	3'	V3	channel1	HY3H7CCXY	2	SI-GA-E1	433	162336	79	70291538	46.1	15.5	1	0.6	0.2
214-6753	HTA1_214_6753	no -qc	snRNAseq	TST	3'	V3	channel2	HY3H7CCXY	2	SI-GA-F1	1595	103758	65	165494057	45.3	11.5	0.6	0.3	0.1
223-6755	HTA1_223_6755	yes	snRNAseq	TST	3'	V3	channel2	HWTWCCCXY	5	SI-GA-E5	7486	13598	1425	101797756	69.2	27.3	81	48.9	19.3
223-6755	HTA1_223_6755	yes	snRNAseq	TST	3'	V3	channel1	HWTWCCCXY	5	SI-GA-D5	8244	13897	1406	114569701	69.4	28	79.5	48.3	18.8
223-7537	HTA1_223_7537	yes	snRNAseq	TST	3'	V3	channel2	HWTWCCCXY	5	SI-GA-G5	6918	17193	1882	118943602	68.7	23.6	72.8	38.8	22.3
223-7537	HTA1_223_7537	yes	snRNAseq	TST	3'	V3	channel1	HWTWCCCXY	5	SI-GA-F5	7123	18771	1847	133706799	67.2	27.9	74.2	40.2	21.6
225-6756	HTA1_225_6756	yes	snRNAseq	TST	3'	V3	channel1	HY3CLCCXY	5	SI-GA-C11	3849	24910	1109	95881297	74.3	20.4	25.5	15.5	6.5
226-6757	HTA1_226_6757	yes	snRNAseq	TST	3'	V3	channel1	HY27MCCXY	2	SI-GA-H1	13777	7917	1188	109080307	77.8	14	79.9	45.3	16.8
226-6757	HTA1_226_6757	yes	snRNAseq	TST	3'	V3	channel2	HY27MCCXY	2	SI-GA-G1	14993	7775	1265	116582712	80.4	14.4	86.5	48.8	19.4
231-6758	HTA1_231_6758	yes	snRNAseq	TST	3'	V3	channel2	HY3FNCCXY	3	SI-GA-B11	10572	9451	1280	99924865	74.6	12.1	73.2	45	13.5
231-6758	HTA1_231_6758	yes	snRNAseq	TST	3'	V3	channel1	HY3FNCCXY	3	SI-GA-A11	10843	9061	1166	98250728	71.9	11	68.3	41.6	14.3
232-6759	HTA1_232_6759	yes	snRNAseq	TST	3'	V3	channel2	HY3FNCCXY	3	SI-GA-H10	6866	14866	2232	102074036	78.4	14.7	73.6	52.4	9.7
232-6759	HTA1_232_6759	yes	snRNAseq	TST	3'	V3	channel1	HY3FNCCXY	3	SI-GA-G10	7377	15928	2221	117502557	77.6	14.8	69.5	48.4	10.1
254-571	HTA1_254_571	no -test protocol	snRNAseq	CDD	3'	V2	channel2	HCMKLBGX7	"1-4"	SI-GA-E6	3010	41948	1159	126265161	86.7	59.2	76.6	58.6	0.6
254-571	HTA1_254_571	no -test protocol	snRNAseq	LD	3'	V2	channel1	HCMKLBGX7	"1-4"	SI-GA-D6	3049	42716	1177	130243808	89.7	59.6	76.3	57.9	0.7
262-602	HTA1_262_602	yes	scRNAseq	fresh	3'	V3	channel1	HY2K3CCXY	4	SI-GA-A6	3102	32075	2819	99496954	81.3	17.6	92.1	48.3	1.5
262-602	HTA1_262_602	yes	scRNAseq	fresh	3'	V3	channel2	HY2K3CCXY	4	SI-GA-B6	5249	30165	2929	158339475	82.8	14.9	92.3	50.3	1.4
262-610	HTA1_262_610	yes	snRNAseq	TST	3'	V3	channel1	H2W3LCCX2	8	SI-GA-E5	5708	17906	2132	102208788	77	19	76	36.5	25.5
285-751	HTA1_285_751	yes	scRNAseq	fresh	3'	V2	channel2	HLNCMCCXY	2	SI-GA-B7	5013	45757	1118	229379943	88.3	62.4	94	70.1	0.9
285-751	HTA1_285_751	yes	scRNAseq	fresh	3'	V2	channel1	HLNCMCCXY	2	SI-GA-A7	5589	37278	2046	208348370	89.9	47	93.2	69.3	1
309-871	HTA1_309_871	yes	scRNAseq	fresh	3'	V2	channel1	HLNCMCCXY	3	SI-GA-C7	1432	79494	805	113836086	91.9	90.7	89.3	62.2	0.9
309-871	HTA1_309_871	yes	scRNAseq	fresh	3'	V2	channel2	HLNCMCCXY	3	SI-GA-D7	1514	72948	798	110444266	92	89.9	89.3	62.9	0.9
313-932	HTA1_313_932	yes	scRNAseq	fresh	3'	V3	channel2	HY25LCCXY	4	SI-GA-F7	6371	18265	2101	116369072	85.1	13.3	93.2	60.6	1.4
313-932	HTA1_313_932	yes	scRNAseq	fresh	3'	V3	channel1	HY25LCCXY	4	SI-GA-E7	6590	18837	2065	124139933	84.5	14.5	92.4	60.5	1.6
321-1021	HTA1_321_1021	yes	scRNAseq	fresh	3'	V2	channel1	HVWHHCCXY	6	SI-GA-D4	4654	25420	670	118307185	75.2	49.7	89.5	64.8	1.4
330-1082	HTA1_330_1082	yes	scRNAseq	fresh	3'	V3	channel1	HY2K3CCXY	4	SI-GA-G6	504	87132	433	43914600	18	64.8	89.1	59.1	1.5
364-1321	HTA1_364_1321	yes	scRNAseq	fresh	3'	V2	channel2	HLNCMCCXY	2	SI-GA-H12	7932	14367	506	113965158	54.6	55.7	94.3	73.6	0.9
364-1321	HTA1_364_1321	yes	scRNAseq	fresh	3'	V2	channel1	HLNCMCCXY	2	SI-GA-G12	8716	13740	449	119763259	55.4	53.8	93.8	72.8	1
382-1441	HTA1_382_1441	yes	scRNAseq	fresh	3'	V2	channel1	HLYYNCCXY	3	SI-GA-F11	1367	78012	549	106643387	67.5	89.4	93.2	69.2	1.3
394-1561	HTA1_394_1561	no -test protocol	snRNAseq	CST	3'	V2	channel1	HLYYNCCXY	4	SI-GA-C11	6816	17017	1089	115989367	77.9	55.5	92.3	39.7	38.8
394-1561	HTA1_394_1561	no -test protocol	snRNAseq	NST	3'	V2	channel2	HLYYNCCXY	4	SI-GA-D11	7906	13812	1021	109199421	70.7	49.4	91.6	43.2	32.5
414-1681	HTA1_414_1681	yes	scRNAseq	fresh	3'	V2	channel2	HLYYNCCXY	3	SI-GA-B3	792	149586	464	118472237	72.5	92.8	87	70.3	0.7
414-1681	HTA1_414_1681	yes	scRNAseq	fresh	3'	V2	channel1	HLYYNCCXY	3	SI-GA-A3	844	135587	411	114435594	70.9	92.5	85.9	70.2	0.7
423-1741	HTA1_423_1741	yes	scRNAseq	fresh	3'	V2	channel1	HM2N7CCXY	1	SI-GA-A6	3704	32061	1063	118754887	94.7	68.8	92.9	63.7	1.3
423-1741	HTA1_423_1741	yes	scRNAseq	fresh	3'	V2	channel2	HM2N7CCXY	1	SI-GA-B6	3839	30512	1032	117138045	94.9	68.9	92.9	64.2	1.3
425-1771	HTA1_425_1771	yes	scRNAseq	fresh	3'	V2	channel1	HM2N7CCXY	1	SI-GA-A10	2003	34158	1146	68420307	91.2	59.2	93.4	70.4	1.1
425-1771	HTA1_425_1771	yes	scRNAseq	fresh	3'	V2	channel2	HM2N7CCXY	1	SI-GA-B10	2156	36572	1134	78851356	91.6	57.3	92.9	70.4	1
514-6760	HTA1_514_6760	yes	snRNAseq	TST	3'	V3	channel1	HY3FNCCXY	2	SI-GA-E10	9129	10993	1586	100361903	74	8.9	79.4	42	24.3
514-6760	HTA1_514_6760	yes	snRNAseq	TST	3'	V3	channel2	HY3FNCCXY	2	SI-GA-F10	14575	7431	1314	108311801	70.6	7.2	84.1	49.9	19.8
516-6761	HTA1_516_6761	no -test protocol	snRNAseq	CST	3'	V3	channel1	HY2L2CCXY	6	SI-GA-G3	4906	25855	2847	126848701	76.8	32.4	76.2	54.1	11.4
516-6761	HTA1_516_6761	yes	snRNAseq	TST	3'	V3	channel2	HY2L2CCXY	6	SI-GA-H3	4602	20235	1848	93124670	79.6	41.4	80.4	51.3	12.8
519-6762	HTA1_519_6762	yes	snRNAseq	TST	3'	V3	channel1	HY3GYCCXY	8	SI-GA-E5	7532	13593	1803	102383081	71.2	13.8	83.3	45.7	24.7
521-6763	HTA1_521_6763	yes	snRNAseq	TST	3'	V3	channel1	HY3GYCCXY	8	SI-GA-D5	11634	9836	1617	114434165	78.1	13.6	80.7	45.2	23.9
525-6765	HTA1_525_6765	yes	snRNAseq	TST	3'	V3	channel1	HY3GYCCXY	8	SI-GA-B5	6982	15065	1939	105188264	79.6	25.7	75.6	55.7	7.1
562-2581	HTA1_562_2581	no -test protocol	fresh	CD45neg	3'	V2	channel2	HM2GMCCXY	8	SI-GA-F5	723	127899	65	92471564	77.5	95	87.8	64.5	1
562-2581	HTA1_562_2581	yes	scRNAseq	fresh	3'	V2	channel1	HM2GMCCXY	8	SI-GA-E5	1365	80607	862	110029692	91.8	92	92.7	61	1.1
586-8599	HTA1_586_8599	yes	scRNAseq	fresh	3'	V3	channel1	H2VLKCCX2	6	SI-GA-D6	1541	103391	1254	159327054	68.6	70.5	87.3	52.1	2.1
589-2851	HTA1_589_2851	no -test protocol	snRNAseq	CST	3'	V2	channel1	HM2N5CCXY	1	SI-GA-A10	7511	14389	1589	108079277	77.5	35.8	92.4	46.3	32.9
589-2851	HTA1_589_2851	yes	snRNAseq	TST	3'	V2	channel2	HM2N5CCXY	1	SI-GA-B10	8380	13999	1419	117316886	64.9	35.3	92.2	52.3	23.9
589-2860	HTA1_589_2860	yes	snRNAseq	TST	3'	V3	channel2	H2VTNCCX2	3	SI-GA-F5	5710	24024	2105	137180633	76.7	30.7	69.6	45.4	11.2
589-2860	HTA1_589_2860	yes	snRNAseq	TST	3'	V3	channel1	H2VTNCCX2	3	SI-GA-E5	6059	17913	1798	108537728	75.6	25.8	69.6	45.2	11.6
600-2941	HTA1_600_2941	no -test protocol	snRNAseq	NST	3'	V2	channel2	HM2JGCCXY	8	SI-GA-B1	861	39024	618	33600058	80.3	89.4	81.4	55.4	16.7
600-2941	HTA1_600_2941	no -test protocol	snRNAseq	CST	3'	V2	channel1	HM2JGCCXY	8	SI-GA-A1	4609	17712	1119	81637459	85.7	66.3	91.9	50.2	29.9
611-3062	HTA1_611_3062	yes	scRNAseq	fresh	3'	V3	channel1	HY3H7CCXY	2	SI-GA-G1	3460	30869	1826	106807310	85.3	21.2	92.9	58.5	1.4
611-3062	HTA1_611_3062	yes	scRNAseq	fresh	3'	V3	channel2	HY3H7CCXY	2	SI-GA-H1	9348	12373	856	115665707	77.5	19.1	91.2	54.6	2
627-3242	HTA1_627_3242	yes	scRNAseq	fresh	3'	V3	channel2	HY3CLCCXY	5	SI-GA-C8	1998	53947	1073	107787986	50	53.3	85.3	45.6	1.8
627-3242	HTA1_627_3242	yes	scRNAseq	fresh	3'	V3	channel1	HY3CLCCXY	5	SI-GA-B8	2172	51521	982	111904111	51.9	56.8	88.1	48.8	1.7
649-3422	HTA1_649_3422	yes	scRNAseq	fresh	3'	V3	channel1	HY3CLCCXY	5	SI-GA-B6	7860	14187	1534	111513280	91.7	12.5	93.4	60	1.7
662-3602	HTA1_662_3602	yes	scRNAseq	fresh	3'	V3	channel2	HY3G5CCXY	2	SI-GA-H5	4502	21381	2420	96258062	90.7	20.1	86.3	45.8	1.6
662-3602	HTA1_662_3602	yes	scRNAseq	fresh	3'	V3	channel1	HY3G5CCXY	2	SI-GA-G5	4935	17181	2207	84789947	91.9	17.8	89.1	48	1.8
735-3841	HTA1_735_3841	yes	scRNAseq	fresh	3'	V2	channel1	HV3GTCCXY	6	SI-GA-C9	3145	44205	1961	139026431	95.3	62.3	94	69.1	1
735-3841	HTA1_735_3841	yes	scRNAseq	fresh	3'	V2	channel2	HV3GTCCXY	6	SI-GA-D9	3675	34752	1888	127716334	95.7	60.1	92.9	64.8	1.1
745-3961	HTA1_745_3961	yes	scRNAseq	fresh	3'	V2	channel1	HV3GTCCXY	6	SI-GA-B4	3772	37668	831	142084925	85.9	73.3	94.5	66.8	1.3
749-3991	HTA1_749_3991	no -test protocol	snRNAseq	LD	3'	V2	channel1	HV3GTCCXY	6	SI-GA-E4	221	195590	843	43225442	82.5	94.2	90.9	72.5	0.8
752-4051	HTA1_752_4051	no -test protocol	snRNAseq	CST	3'	V2	channel1	HTYWHCCXY	4	SI-GA-B7	6259	15464	813	96794844	82.2	65.6	91.9	44.2	33.4
752-4051	HTA1_752_4051	yes	snRNAseq	TST	3'	V2	channel2	HTYWHCCXY	4	SI-GA-C7	12258	8198	758	100492445	88.4	56.4	92.5	53.9	25.3
759-8359	HTA1_759_8359	yes	scRNAseq	fresh	3'	V3	channel1	H2TN7CCX2	6	SI-GA-C9	5016	20213	2206	101391650	90	19.9	92.7	60.3	1.5
759-8359	HTA1_759_8359	yes	scRNAseq	fresh	3'	V3	channel2	H2TN7CCX2	6	SI-GA-D9	5116	20864	2234	106743745	89.3	20.4	91.9	60.2	1.5
783-4081	HTA1_783_4081	yes	scRNAseq	fresh	3'	V2	channel1	HTYWHCCXY	4	SI-GA-A7	2810	37141	1605	104367644	93.8	64	95.3	74.8	1
806-6789	HTA1_806_6789	yes	snRNAseq	TST	3'	V3	channel1	H2TNCCCX2	5	SI-GA-C3	4730	29309	1851	138631680	78.9	31.8	36.6	27.4	3.9
806-6789	HTA1_806_6789	yes	snRNAseq	TST	3'	V3	channel2	H2TNCCCX2	5	SI-GA-D3	5604	17459	1516	97844668	78.9	33.3	50.3	38	5
806-6800	HTA1_806_6800	yes	scRNAseq	fresh	3'	V2	channel1	HCMKLBGX7	"1-4"	SI-GA-D3	145	952940	433	138176419	20.8	96.8	75.4	64.4	0.6
806-6800	HTA1_806_6800	yes	scRNAseq	fresh	3'	V2	channel2	HCMKLBGX7	"1-4"	SI-GA-E3	152	887437	438	134890466	17.7	96.6	76.2	65.6	0.6
812-8239	HTA1_812_8239	yes	scRNAseq	fresh	3'	V3	channel1	H5JYCCCX2	8	SI-GA-B2	6589	17858	981	117669602	73.5	19.9	93.9	60.6	1.9
814-6879	HTA1_814_6879	yes	snRNAseq	TST	3'	V3	channel1	H2TNCCCX2	5	SI-GA-E3	5545	19407	1862	107615293	68.8	19.5	62.3	43.2	4.5
814-6879	HTA1_814_6879	yes	snRNAseq	TST	3'	V3	channel1	H2TNCCCX2	5	SI-GA-E3	5545	19407	1862	107615293	68.8	19.5	62.3	43.2	4.5
814-6879	HTA1_814_6879	yes	snRNAseq	TST	3'	V3	channel2	H2TNCCCX2	5	SI-GA-F3	6187	20258	1973	125340545	68.3	18.4	57.4	40	5.1
814-6879	HTA1_814_6879	yes	snRNAseq	TST	3'	V3	channel2	H2TNCCCX2	5	SI-GA-F3	6187	20258	1973	125340545	68.3	18.4	57.4	40	5.1
835-6999	HTA1_835_6999	yes	snRNAseq	TST	3'	V3	channel2	H2VV5CCX2	2	SI-GA-F7	7080	16985	1248	120259057	79.6	22	74.4	48.5	11
835-6999	HTA1_835_6999	yes	snRNAseq	TST	3'	V3	channel1	H2VV5CCX2	2	SI-GA-E7	7352	16245	1229	119435091	82.9	31.4	82.2	53.1	11.5
851-4351	HTA1_851_4351	yes	scRNAseq	fresh	3'	V2	channel1	HTYWHCCXY	4	SI-GA-A12	902	119278	280	107589572	78	93.6	93	73.7	0.9
853-4381	HTA1_853_4381	yes	scRNAseq	fresh	3'	V2	channel1	HWTLJCCXY	6	SI-GA-C3	5319	19391	1786	103141573	91.7	34.8	91.4	65.6	1.4
861-7028	HTA1_861_7028	yes	snRNAseq	TST	3'	V3	channel1	H2VV5CCX2	2	SI-GA-G7	3286	19735	907	64851447	48.7	37.7	51.1	30.6	4.3
861-7028	HTA1_861_7028	yes	snRNAseq	TST	3'	V3	channel2	H2VV5CCX2	2	SI-GA-H7	5563	25339	1165	140965510	49.3	41.5	53	35.3	6
862-7059	HTA1_862_7059	yes	snRNAseq	TST	3'	V3	channel1	H2TNCCCX2	4	SI-GA-G2	5566	20158	2415	112199980	77.3	26.7	72.7	54.3	6
862-7059	HTA1_862_7059	yes	snRNAseq	TST	3'	V3	channel2	H2TNCCCX2	4	SI-GA-H2	6714	17610	2192	118237665	76	25.9	73.3	54.7	6.3
862-7060	HTA1_862_7060	yes	snRNAseq	TST	3'	V3	channel1	H2TNCCCX2	3	SI-GA-C2	5564	22782	2275	126760952	74.5	34.7	74.7	50	13.6
862-7060	HTA1_862_7060	yes	snRNAseq	TST	3'	V3	channel2	H2TNCCCX2	3	SI-GA-D2	5777	15901	1852	91864277	74	30.9	74.8	50.3	13.5
870-7089	HTA1_870_7089	yes	snRNAseq	TST	3'	V3	channel2	H2VTNCCX2	5	SI-GA-F6	4342	29861	2288	129660693	74.1	22.3	52	30	13.6
870-7089	HTA1_870_7089	yes	snRNAseq	TST	3'	V3	channel1	H2VTNCCX2	5	SI-GA-E6	4667	27533	2142	128497157	75.4	22.2	49.2	28.3	13.1
873-7119	HTA1_873_7119	yes	snRNAseq	TST	3'	V3	channel1	H2VTNCCX2	3	SI-GA-G5	4635	23449	2355	108687504	70.9	31.3	82.9	56.1	10.4
873-7119	HTA1_873_7119	yes	snRNAseq	TST	3'	V3	channel2	H2VTNCCX2	3	SI-GA-H5	5027	21944	2467	110313248	70.8	27.4	81.5	55.5	10.4
878-7149	HTA1_878_7149	yes	snRNAseq	TST	3'	V3	channel2	H2VTNCCX2	2	SI-GA-D5	4929	19888	1790	98029351	75.2	28.6	87.8	54.1	16.1
878-7149	HTA1_878_7149	yes	snRNAseq	TST	3'	V3	channel1	H2VTNCCX2	2	SI-GA-C5	8651	14376	1546	124367309	72.9	21.9	87.3	53.2	16.3
880-7179	HTA1_880_7179	yes	snRNAseq	TST	3'	V3	channel1	H2TNCCCX2	4	SI-GA-A3	5138	19368	1903	99515024	73.2	23.5	74.9	44.2	12.5
880-7179	HTA1_880_7179	yes	snRNAseq	TST	3'	V3	channel2	H2TNCCCX2	4	SI-GA-B3	6127	16558	1858	101455403	75.7	21.2	79.3	47.4	14
887-7239	HTA1_887_7239	yes	snRNAseq	TST	3'	V3	channel1	H2VTNCCX2	4	SI-GA-C6	6025	19268	1954	116090412	73.8	22.1	86.5	48.1	20.4
887-7239	HTA1_887_7239	yes	snRNAseq	TST	3'	V3	channel2	H2VTNCCX2	4	SI-GA-D6	7243	17800	1759	128926649	71.3	22.8	87	48.4	17.8
887-7250	HTA1_887_7250	yes	snRNAseq	TST	3'	V3	channel1	HY3GYCCXY	8	SI-GA-C5	6272	20149	2229	126377200	76	17.2	66.2	38.3	15.6
889-7269	HTA1_889_7269	yes	snRNAseq	TST	3'	V3	channel2	H2VV5CCX2	1	SI-GA-D7	6274	15166	1879	95155406	80.7	30.2	88.2	54.4	16.2
889-7269	HTA1_889_7269	yes	snRNAseq	TST	3'	V3	channel1	H2VV5CCX2	1	SI-GA-C7	6754	14988	2083	101230434	81	25.2	86.6	53.7	17
889-7270	HTA1_889_7270	yes	snRNAseq	TST	3'	V3	channel1	H2TNCCCX2	3	SI-GA-E2	6689	20373	2303	136280053	75.3	29.8	82.9	55.3	13.9
889-7270	HTA1_889_7270	yes	snRNAseq	TST	3'	V3	channel2	H2TNCCCX2	3	SI-GA-F2	6830	18017	2126	123059381	74.8	27.2	81.9	54.7	13.8
890-7299	HTA1_890_7299	yes	snRNAseq	TST	3'	V3	channel1	H2VV5CCX2	1	SI-GA-A7	5953	19292	2281	114848201	76.6	23.3	78.4	41.6	20.1
890-7299	HTA1_890_7299	yes	snRNAseq	TST	3'	V3	channel2	H2VV5CCX2	1	SI-GA-B7	5958	17395	2170	103643489	75.1	22.6	81.4	43.6	20.7
895-7359	HTA1_895_7359	yes	snRNAseq	TST	3'	V3	channel2	H2VTNCCX2	2	SI-GA-B5	5349	20839	3011	111471900	81.8	23.1	86.4	59.5	8.5
895-7359	HTA1_895_7359	yes	snRNAseq	TST	3'	V3	channel1	H2VTNCCX2	2	SI-GA-A5	5664	20242	2950	114654895	81.9	21.7	86.7	59.3	8.5
908-4412	HTA1_908_4412	yes	scRNAseq	fresh	3'	V3	channel2	HY27MCCXY	2	SI-GA-E3	5843	18175	1271	106202014	86	25.8	94.7	62.7	1.2
908-4412	HTA1_908_4412	yes	scRNAseq	fresh	3'	V3	channel1	HY27MCCXY	2	SI-GA-F3	5871	22233	1317	130531482	85.8	31.2	94.7	62.8	1.2
917-4531	HTA1_917_4531	yes	scRNAseq	fresh	3'	V2	channel2	HVWHHCCXY	6	SI-GA-B4	5910	19127	2141	113041428	92.8	24.1	92.9	65.2	1.6
917-4531	HTA1_917_4531	yes	scRNAseq	fresh	3'	V2	channel1	HVWHHCCXY	6	SI-GA-A4	6102	18392	2063	112231164	93.3	23	91	62.4	1.8
944-7479	HTA1_944_7479	yes	snRNAseq	TST	3'	V3	channel2	H2VTNCCX2	4	SI-GA-B6	5529	17240	1797	95325162	77.3	32.3	81.2	43.8	25
944-7479	HTA1_944_7479	yes	snRNAseq	TST	3'	V3	channel1	H2VTNCCX2	4	SI-GA-A6	6471	14801	1676	95778503	78.2	26.8	80.6	42.7	25.9
947-7509	HTA1_947_7509	yes	snRNAseq	TST	3'	V3	channel1	H2VTNCCX2	5	SI-GA-G6	5467	16286	1978	89040379	76.4	18	69.8	42.1	14.5
947-7509	HTA1_947_7509	yes	snRNAseq	TST	3'	V3	channel2	H2VTNCCX2	5	SI-GA-H6	5712	19535	2172	111588456	77.5	21	69.5	41.9	13.6
963-4741	HTA1_963_4741	no -test protocol	snRNAseq	CST	3'	V2	channel2	HVWHHCCXY	8	SI-GA-C5	9342	15364	1192	143537012	82.1	56.8	91.8	43.6	35
963-4741	HTA1_963_4741	yes	snRNAseq	TST	3'	V2	channel1	HVWHHCCXY	8	SI-GA-B5	7892	19193	1320	151473239	75.9	64.5	91.5	57.3	19.3
982-7629	HTA1_982_7629	yes	scRNAseq	fresh	3'	V3	channel2	H2VV5CCX2	5	SI-GA-E9	4196	26873	3061	112759284	90.4	20	93.7	58.8	1.5
982-7629	HTA1_982_7629	yes	scRNAseq	fresh	3'	V3	channel1	H2VV5CCX2	5	SI-GA-D9	4471	26037	3074	116414399	91.5	19.6	93.8	59.8	1.5
983-7659	HTA1_983_7659	yes	scRNAseq	fresh	3'	V3	channel1	H2VV5CCX2	5	SI-GA-G9	1641	69313	976	113742831	39.1	44.2	82.6	45.1	1.8
988-7749	HTA1_988_7749	yes	scRNAseq	fresh	3'	V3	channel1	H2WC7CCX2	4	SI-GA-G1	2271	42127	352	95671434	68.6	69.8	86.3	59	1.4
997-7789	HTA1_997_7789	yes	snRNAseq	TST	3'	V3	channel2	H5JYCCCX2	8	SI-GA-F1	6851	21690	1989	148599626	81.1	24	61.5	33.3	17.3
997-7789	HTA1_997_7789	yes	snRNAseq	TST	3'	V3	channel1	H5JYCCCX2	7	SI-GA-E1	6980	39980	2518	279061732	81.9	31.8	51.8	27.9	14.8

## Sheet: Tabe S2
ID	HTAN ID	Profiling method	Matching single cell or nucleus data	Mean features per observation	Mean signal per observation	Number of observations	Number of replicates	Biopsy site	Biopsy receptor status	Biopsy receptor status (simplified)	Metastatic Presentation	Biopsy days after metastasis	Histology (breast)	Treatment status	Treatment most recent class
211-6751	HTA1_211_6751	snRNAseq	snRNAseq	1958.35	2722.9	16109	1	Liver	ER-/PR-/HER2-	HR-/HER2-	Recurrent	482	Invasive ductal carcinoma	on-treatment	Chemotherapy
213-6752	HTA1_213_6752	snRNAseq	snRNAseq	2150.02	3152.17	9799	1	Chest wall	ER-/PR-/HER2-	HR-/HER2-	Recurrent	153	Invasive ductal carcinoma	between treatments	Chemotherapy
213-6752	HTA1_213_6752	slide_seq	snRNAseq	168.098	206.08	9362	2	Chest wall	ER-/PR-/HER2-	HR-/HER2-	Recurrent	153	Invasive ductal carcinoma	between treatments	Chemotherapy
213-6752	HTA1_213_6752	codex	snRNAseq	48.4531	34286.9	26685	1	Chest wall	ER-/PR-/HER2-	HR-/HER2-	Recurrent	153	Invasive ductal carcinoma	between treatments	Chemotherapy
223-6755	HTA1_223_6755	snRNAseq	snRNAseq	1990.84	3057.13	14912	1	Liver	ER-/PR-/HER2+	HR-/HER2+	Recurrent	35	Invasive ductal carcinoma	on-treatment	Chemotherapy
223-7537	HTA1_223_7537	snRNAseq	snRNAseq	2534.28	3528.6	12994	1	Liver	ER-/PR-/HER2-	HR-/HER2-	Recurrent	346	Invasive ductal carcinoma	on-treatment	Chemotherapy + HER2-targeted
225-6756	HTA1_225_6756	snRNAseq	snRNAseq	1728.93	2343.82	3068	1	Breast	ER+/PR+/HER2-	HR+/HER2-	De novo	846	Invasive lobular carcinoma	on-treatment	Endocrine
226-6757	HTA1_226_6757	snRNAseq	snRNAseq	1729.12	2510.26	23712	1	Liver	ER-/PR-/HER2-	HR-/HER2-	Recurrent	1269	Unknown	between treatments	Endocrine
231-6758	HTA1_231_6758	snRNAseq	snRNAseq	1656.09	2307.66	21103	1	Liver	ER+/PR-/HER2-	HR+/HER2-	Recurrent	675	Invasive ductal carcinoma	between treatments	Immunotherapy
232-6759	HTA1_232_6759	snRNAseq	snRNAseq	3053	5159.4	12431	1	Liver	ER+/PR-/HER2-	HR+/HER2-	Recurrent	1577	Invasive ductal carcinoma	between treatments	Chemotherapy
262-602	HTA1_262_602	scRNAseq	scRNAseq	3429	9082.89	6804	1	Liver	ER+/PR-/HER2-	HR+/HER2-	Recurrent	0	Invasive ductal carcinoma	on-treatment	Endocrine
262-610	HTA1_262_610	snRNAseq	snRNAseq	2959.6	4040.55	5334	1	Liver	ER+/PR-/HER2-	HR+/HER2-	Recurrent	0	Invasive ductal carcinoma	on-treatment	Endocrine
285-751	HTA1_285_751	scRNAseq	scRNAseq	2162.88	6326.31	6674	1	Liver	ER+/PR-/HER2-	HR+/HER2-	Recurrent	1264	Invasive ductal carcinoma	between treatments	Endocrine
309-871	HTA1_309_871	scRNAseq	scRNAseq	966.369	2939.33	2455	1	Bone	ER+/PR-/HER2-	HR+/HER2-	Recurrent	21	Invasive carcinoma with mixed features	on-treatment	Endocrine
313-932	HTA1_313_932	scRNAseq	scRNAseq	2346.83	5954.85	12494	1	Liver	ER-/PR-/HER2+	HR-/HER2+	Recurrent	0	Invasive ductal carcinoma with apocrine features	between treatments	HER2-targeted
313-932	HTA1_313_932	slide_seq	scRNAseq	189.076	227.841	11484	2	Liver	ER-/PR-/HER2+	HR-/HER2+	Recurrent	0	Invasive ductal carcinoma with apocrine features	between treatments	HER2-targeted
313-932	HTA1_313_932	merfish	scRNAseq	33.6506	77.0786	10549	1	Liver	ER-/PR-/HER2+	HR-/HER2+	Recurrent	0	Invasive ductal carcinoma with apocrine features	between treatments	HER2-targeted
313-932	HTA1_313_932	merfish_bin	scRNAseq	41.3468	105.697	41480	1	Liver	ER-/PR-/HER2+	HR-/HER2+	Recurrent	0	Invasive ductal carcinoma with apocrine features	between treatments	HER2-targeted
313-932	HTA1_313_932	codex	scRNAseq	47.1172	70744.3	30005	1	Liver	ER-/PR-/HER2+	HR-/HER2+	Recurrent	0	Invasive ductal carcinoma with apocrine features	between treatments	HER2-targeted
313-932	HTA1_313_932	exseq	scRNAseq	50.4128	117.682	1846	1	Liver	ER-/PR-/HER2+	HR-/HER2+	Recurrent	0	Invasive ductal carcinoma with apocrine features	between treatments	HER2-targeted
313-932	HTA1_313_932	exseq_bin	scRNAseq	41.7545	85.4226	2473	1	Liver	ER-/PR-/HER2+	HR-/HER2+	Recurrent	0	Invasive ductal carcinoma with apocrine features	between treatments	HER2-targeted
321-1021	HTA1_321_1021	scRNAseq	scRNAseq	1505.5	3975.81	3199	1	Liver	ER+/PR-/HER2-	HR+/HER2-	Recurrent	501	Invasive ductal carcinoma	on-treatment	Endocrine + Chemotherapy
330-1082	HTA1_330_1082	scRNAseq	scRNAseq	747.837	1838.29	565	1	Liver	ER+/PR+/HER2-	HR+/HER2-	Recurrent	0	Invasive ductal carcinoma	between treatments	Endocrine
330-1082	HTA1_330_1082	slide_seq	scRNAseq	159.376	221.077	11851	1	Liver	ER+/PR+/HER2-	HR+/HER2-	Recurrent	0	Invasive ductal carcinoma	between treatments	Endocrine
330-1082	HTA1_330_1082	codex	scRNAseq	47.66	19225.6	36888	1	Liver	ER+/PR+/HER2-	HR+/HER2-	Recurrent	0	Invasive ductal carcinoma	between treatments	Endocrine
330-1082	HTA1_330_1082	exseq	scRNAseq	52.9336	127.099	3750	1	Liver	ER+/PR+/HER2-	HR+/HER2-	Recurrent	0	Invasive ductal carcinoma	between treatments	Endocrine
330-1082	HTA1_330_1082	exseq_bin	scRNAseq	50.6676	115.458	4074	1	Liver	ER+/PR+/HER2-	HR+/HER2-	Recurrent	0	Invasive ductal carcinoma	between treatments	Endocrine
364-1321	HTA1_364_1321	scRNAseq	scRNAseq	940.657	2716.94	13167	1	Liver	ER+/PR-/HER2+	HR+/HER2+	Recurrent	103	Invasive ductal carcinoma	between treatments	Endocrine
364-1321	HTA1_364_1321	slide_seq	scRNAseq	122.499	157.471	2958	2	Liver	ER+/PR-/HER2+	HR+/HER2+	Recurrent	103	Invasive ductal carcinoma	between treatments	Endocrine
364-1321	HTA1_364_1321	codex	scRNAseq	35.4757	13245.7	19000	1	Liver	ER+/PR-/HER2+	HR+/HER2+	Recurrent	103	Invasive ductal carcinoma	between treatments	Endocrine
364-1321	HTA1_364_1321	exseq	scRNAseq	40.2149	91.9143	1354	1	Liver	ER+/PR-/HER2+	HR+/HER2+	Recurrent	103	Invasive ductal carcinoma	between treatments	Endocrine
364-1321	HTA1_364_1321	exseq_bin	scRNAseq	37.9529	84.1857	1443	1	Liver	ER+/PR-/HER2+	HR+/HER2+	Recurrent	103	Invasive ductal carcinoma	between treatments	Endocrine
382-1441	HTA1_382_1441	scRNAseq	scRNAseq	1601.67	3467.87	947	1	Bone	ER+/PR+/HER2-	HR+/HER2-	Recurrent	2337	Invasive ductal carcinoma	on-treatment	Endocrine
414-1681	HTA1_414_1681	scRNAseq	scRNAseq	824.285	2826.73	877	1	Bone	ER+/PR-/HER2-	HR+/HER2-	Recurrent	69	Invasive carcinoma with mixed features	on-treatment	Endocrine
423-1741	HTA1_423_1741	scRNAseq	scRNAseq	1817.19	5273.61	7189	1	Liver	ER+/PR+/HER2-	HR+/HER2-	De novo	1636	Invasive lobular carcinoma	on-treatment	Endocrine
425-1771	HTA1_425_1771	scRNAseq	scRNAseq	1987.62	5253.11	2862	1	Breast	ER-/PR-/HER2-	HR-/HER2-	De novo	165	Invasive ductal carcinoma	on-treatment	Chemotherapy
514-6760	HTA1_514_6760	snRNAseq	snRNAseq	1965.48	2554	20916	1	Axilla	ER-/PR-/HER2-	HR-/HER2-	De novo	Unknown	Unknown	between treatments	Chemotherapy
514-6760	HTA1_514_6760	slide_seq	snRNAseq	261.421	310.721	33272	2	Axilla	ER-/PR-/HER2-	HR-/HER2-	De novo	Unknown	Unknown	between treatments	Chemotherapy
514-6760	HTA1_514_6760	merfish	snRNAseq	41.6219	102.806	17636	1	Axilla	ER-/PR-/HER2-	HR-/HER2-	De novo	Unknown	Unknown	between treatments	Chemotherapy
514-6760	HTA1_514_6760	merfish_bin	snRNAseq	54.8569	145.534	65053	1	Axilla	ER-/PR-/HER2-	HR-/HER2-	De novo	Unknown	Unknown	between treatments	Chemotherapy
514-6760	HTA1_514_6760	codex	snRNAseq	46.9161	110192	35995	1	Axilla	ER-/PR-/HER2-	HR-/HER2-	De novo	Unknown	Unknown	between treatments	Chemotherapy
514-6760	HTA1_514_6760	exseq	snRNAseq	83.8649	278.523	755	1	Axilla	ER-/PR-/HER2-	HR-/HER2-	De novo	Unknown	Unknown	between treatments	Chemotherapy
514-6760	HTA1_514_6760	exseq_bin	snRNAseq	51.1331	94.1575	2171	1	Axilla	ER-/PR-/HER2-	HR-/HER2-	De novo	Unknown	Unknown	between treatments	Chemotherapy
516-6761	HTA1_516_6761	snRNAseq	snRNAseq	2913.63	4641.85	3940	1	Chest wall	ER-/PR-/HER2-	HR-/HER2-	Recurrent	0	Invasive ductal carcinoma	off-treatment	distant adjuvant
519-6762	HTA1_519_6762	snRNAseq	snRNAseq	2446.43	3471.25	6703	1	Axilla	ER-/PR-/HER2-	HR-/HER2-	Recurrent	17	Invasive ductal carcinoma	off-treatment	distant adjuvant
521-6763	HTA1_521_6763	snRNAseq	snRNAseq	2193.73	2907.55	9050	1	Skin	ER-/PR-/HER2-	HR-/HER2-	De novo	34	Invasive carcinoma with mixed features	treatment na<U+00EF>ve	untreated
525-6765	HTA1_525_6765	snRNAseq	snRNAseq	3143.15	5128.27	5606	1	Chest wall	ER-/PR-/HER2-	HR-/HER2-	Recurrent	1510	Invasive ductal carcinoma	between treatments	Endocrine
562-2581	HTA1_562_2581	scRNAseq	scRNAseq	1082.65	2563.66	811	1	Bone	ER+/PR-/HER2-	HR+/HER2-	Recurrent	9	Invasive ductal carcinoma	off-treatment	distant adjuvant
586-8599	HTA1_586_8599	scRNAseq	scRNAseq	1095.1	3254.89	1719	1	Neck	ER-/PR-/HER2-	HR-/HER2-	Recurrent	1797	Invasive ductal carcinoma	between treatments	Immunotherapy
589-2851	HTA1_589_2851	snRNAseq	snRNAseq	1895.53	2667.45	7629	1	Brain	ER+/PR-/HER2+	HR+/HER2+	Recurrent	900	Invasive ductal carcinoma	on-treatment	Endocrine
589-2860	HTA1_589_2860	snRNAseq	snRNAseq	2961.5	5304.16	9935	1	Liver	ER+/PR-/HER2-	HR+/HER2-	Recurrent	823	Invasive ductal carcinoma	on-treatment	Endocrine + HER2-targeted
611-3062	HTA1_611_3062	scRNAseq	scRNAseq	1867.25	4493.42	10277	1	Liver	ER+/PR+/HER2-	HR+/HER2-	Recurrent	0	Invasive ductal carcinoma	on-treatment	Endocrine
627-3242	HTA1_627_3242	scRNAseq	scRNAseq	1121.23	3132.3	5734	1	Liver	ER+/PR-/HER2-	HR+/HER2-	Recurrent	230	Invasive ductal carcinoma	on-treatment	Endocrine
649-3422	HTA1_649_3422	scRNAseq	scRNAseq	2182.58	6027.68	6913	1	Neck	ER+/PR-/HER2-	HR+/HER2-	Recurrent	347	Invasive mucinous carcinoma	on-treatment	Chemotherapy
662-3602	HTA1_662_3602	scRNAseq	scRNAseq	2629.59	5960.9	9366	1	Liver	ER+/PR+/HER2-	HR+/HER2-	Recurrent	1199	Invasive ductal carcinoma	between treatments	Chemotherapy
735-3841	HTA1_735_3841	scRNAseq	scRNAseq	2566.97	7921.76	5119	1	Neck	ER+/PR-/HER2-	HR+/HER2-	Recurrent	1270	Invasive carcinoma with mixed features	on-treatment	Chemotherapy
745-3961	HTA1_745_3961	scRNAseq	scRNAseq	1772.37	4355.01	3141	1	Axilla	ER+/PR-/HER2-	HR+/HER2-	Recurrent	8	Invasive ductal carcinoma	on-treatment	Endocrine
752-4051	HTA1_752_4051	snRNAseq	snRNAseq	1035.82	1545.66	11704	1	Liver	ER+/PR-/HER2-	HR+/HER2-	Recurrent	7	Invasive ductal carcinoma	off-treatment	distant adjuvant
759-8359	HTA1_759_8359	scRNAseq	scRNAseq	2523.62	6673.24	10423	1	Liver	ER+/PR+/HER2-	HR+/HER2-	Recurrent	1	Ductal carcinoma in situ	between treatments	Endocrine
783-4081	HTA1_783_4081	scRNAseq	scRNAseq	2021.5	5547.02	2276	1	Breast	ER+/PR-/HER2-	HR+/HER2-	Recurrent	35	Invasive ductal carcinoma	on-treatment	Endocrine
783-4081	HTA1_783_4081	slide_seq	scRNAseq	115.347	170.616	5833	2	Breast	ER+/PR-/HER2-	HR+/HER2-	Recurrent	35	Invasive ductal carcinoma	on-treatment	Endocrine
783-4081	HTA1_783_4081	codex	scRNAseq	47.2623	92061.8	5711	1	Breast	ER+/PR-/HER2-	HR+/HER2-	Recurrent	35	Invasive ductal carcinoma	on-treatment	Endocrine
783-4081	HTA1_783_4081	exseq	scRNAseq	35.5074	71.3715	883	1	Breast	ER+/PR-/HER2-	HR+/HER2-	Recurrent	35	Invasive ductal carcinoma	on-treatment	Endocrine
783-4081	HTA1_783_4081	exseq_bin	scRNAseq	34.0675	66.2389	904	1	Breast	ER+/PR-/HER2-	HR+/HER2-	Recurrent	35	Invasive ductal carcinoma	on-treatment	Endocrine
806-6789	HTA1_806_6789	snRNAseq	snRNAseq	2492.45	3661.47	9497	1	Breast	ER+/PR+/HER2-	HR+/HER2-	De novo	361	Invasive lobular carcinoma	on-treatment	Endocrine
806-6800	HTA1_806_6800	scRNAseq	scRNAseq	769.34	1864.6	423	1	Breast	ER+/PR+/HER2-	HR+/HER2-	De novo	833	Invasive lobular carcinoma	on-treatment	Chemotherapy
812-8239	HTA1_812_8239	scRNAseq	scRNAseq	2049.17	5424.83	5463	1	Axilla	ER-/PR-/HER2-	HR-/HER2-	Recurrent	225	Invasive ductal carcinoma	on-treatment	Chemotherapy
812-8239	HTA1_812_8239	slide_seq	scRNAseq	163.228	201.059	10957	2	Axilla	ER-/PR-/HER2-	HR-/HER2-	Recurrent	225	Invasive ductal carcinoma	on-treatment	Chemotherapy
812-8239	HTA1_812_8239	merfish	scRNAseq	31.6797	82.3779	3543	1	Axilla	ER-/PR-/HER2-	HR-/HER2-	Recurrent	225	Invasive ductal carcinoma	on-treatment	Chemotherapy
812-8239	HTA1_812_8239	merfish_bin	scRNAseq	34.4169	84.3889	16453	1	Axilla	ER-/PR-/HER2-	HR-/HER2-	Recurrent	225	Invasive ductal carcinoma	on-treatment	Chemotherapy
812-8239	HTA1_812_8239	codex	scRNAseq	47.3596	22136.3	12815	1	Axilla	ER-/PR-/HER2-	HR-/HER2-	Recurrent	225	Invasive ductal carcinoma	on-treatment	Chemotherapy
814-6879	HTA1_814_6879	snRNAseq	snRNAseq	2713.59	4491.27	10875	1	Liver	ER+/PR-/HER2-	HR+/HER2-	Recurrent	1241	Ductal carcinoma in situ	between treatments	Chemotherapy
835-6999	HTA1_835_6999	snRNAseq	snRNAseq	2422.45	4038.5	13875	1	Axilla	ER+/PR-/HER2-	HR+/HER2-	De novo	1555	Unknown	on-treatment	Chemotherapy + immunotherapy
851-4351	HTA1_851_4351	scRNAseq	scRNAseq	2348.54	5804.99	443	1	Liver	ER+/PR+/HER2-	HR+/HER2-	De novo	1470	Invasive lobular carcinoma	on-treatment	Chemotherapy
853-4381	HTA1_853_4381	scRNAseq	scRNAseq	1971.99	6418.12	4742	1	Liver	ER+/PR+/HER2-	HR+/HER2-	De novo	2354	Invasive ductal carcinoma	between treatments	Chemotherapy
853-4381	HTA1_853_4381	slide_seq	scRNAseq	211.63	275.963	11430	2	Liver	ER+/PR+/HER2-	HR+/HER2-	De novo	2354	Invasive ductal carcinoma	between treatments	Chemotherapy
853-4381	HTA1_853_4381	merfish	scRNAseq	42.3447	117.742	2704	1	Liver	ER+/PR+/HER2-	HR+/HER2-	De novo	2354	Invasive ductal carcinoma	between treatments	Chemotherapy
853-4381	HTA1_853_4381	merfish_bin	scRNAseq	45.6472	136.723	12015	1	Liver	ER+/PR+/HER2-	HR+/HER2-	De novo	2354	Invasive ductal carcinoma	between treatments	Chemotherapy
853-4381	HTA1_853_4381	codex	scRNAseq	46.6479	66569.8	14710	1	Liver	ER+/PR+/HER2-	HR+/HER2-	De novo	2354	Invasive ductal carcinoma	between treatments	Chemotherapy
861-7028	HTA1_861_7028	snRNAseq	snRNAseq	1805.73	2716.6	5631	1	Bone	ER+/PR-/HER2-	HR+/HER2-	Recurrent	0	Invasive lobular carcinoma	between treatments	Endocrine
862-7059	HTA1_862_7059	snRNAseq	snRNAseq	3179.57	5213.11	11432	1	Breast	ER+/PR-/HER2-	HR+/HER2-	De novo	126	Invasive ductal carcinoma	on-treatment	Endocrine
862-7060	HTA1_862_7060	snRNAseq	snRNAseq	2876.99	4480.71	10167	1	Breast	ER+/PR-/HER2-	HR+/HER2-	De novo	346	Invasive ductal carcinoma	on-treatment	Endocrine
870-7089	HTA1_870_7089	snRNAseq	snRNAseq	2967.54	4976.18	8069	1	Liver	ER+/PR-/HER2-	HR+/HER2-	Recurrent	372	Invasive ductal carcinoma	between treatments	Chemotherapy
873-7119	HTA1_873_7119	snRNAseq	snRNAseq	3365.75	6399.47	8200	1	Liver	ER-/PR-/HER2+	HR-/HER2+	De novo	26	Invasive ductal carcinoma	treatment na<U+00EF>ve	untreated
878-7149	HTA1_878_7149	snRNAseq	snRNAseq	2611.43	4218.51	10623	1	Axilla	ER+/PR-/HER2-	HR+/HER2-	Recurrent	24	Invasive ductal carcinoma	between treatments	Endocrine
878-7149	HTA1_878_7149	slide_seq	snRNAseq	130.559	156.976	22033	2	Axilla	ER+/PR-/HER2-	HR+/HER2-	Recurrent	24	Invasive ductal carcinoma	between treatments	Endocrine
878-7149	HTA1_878_7149	merfish	snRNAseq	27.5718	83.8523	11014	1	Axilla	ER+/PR-/HER2-	HR+/HER2-	Recurrent	24	Invasive ductal carcinoma	between treatments	Endocrine
878-7149	HTA1_878_7149	merfish_bin	snRNAseq	31.5704	98.6207	40024	1	Axilla	ER+/PR-/HER2-	HR+/HER2-	Recurrent	24	Invasive ductal carcinoma	between treatments	Endocrine
878-7149	HTA1_878_7149	codex	snRNAseq	48.0488	31879.5	32070	1	Axilla	ER+/PR-/HER2-	HR+/HER2-	Recurrent	24	Invasive ductal carcinoma	between treatments	Endocrine
880-7179	HTA1_880_7179	snRNAseq	snRNAseq	2392.07	4091.79	10918	1	Liver	ER+/PR+/HER2-	HR+/HER2-	Recurrent	21	Invasive carcinoma with mixed features	between treatments	Endocrine
880-7179	HTA1_880_7179	slide_seq	snRNAseq	158.603	208.485	22188	2	Liver	ER+/PR+/HER2-	HR+/HER2-	Recurrent	21	Invasive carcinoma with mixed features	between treatments	Endocrine
880-7179	HTA1_880_7179	merfish	snRNAseq	58.3615	223.167	3981	1	Liver	ER+/PR+/HER2-	HR+/HER2-	Recurrent	21	Invasive carcinoma with mixed features	between treatments	Endocrine
880-7179	HTA1_880_7179	merfish_bin	snRNAseq	58.2472	216.664	12092	1	Liver	ER+/PR+/HER2-	HR+/HER2-	Recurrent	21	Invasive carcinoma with mixed features	between treatments	Endocrine
880-7179	HTA1_880_7179	codex	snRNAseq	48.0948	24410.7	21019	1	Liver	ER+/PR+/HER2-	HR+/HER2-	Recurrent	21	Invasive carcinoma with mixed features	between treatments	Endocrine
880-7179	HTA1_880_7179	exseq	snRNAseq	74.6314	182.423	2485	1	Liver	ER+/PR+/HER2-	HR+/HER2-	Recurrent	21	Invasive carcinoma with mixed features	between treatments	Endocrine
880-7179	HTA1_880_7179	exseq_bin	snRNAseq	52.7879	99.2189	4441	1	Liver	ER+/PR+/HER2-	HR+/HER2-	Recurrent	21	Invasive carcinoma with mixed features	between treatments	Endocrine
887-7239	HTA1_887_7239	snRNAseq	snRNAseq	2984.23	4641.03	10361	1	Axilla	ER+/PR-/HER2-	HR+/HER2-	Recurrent	260	Invasive ductal carcinoma	between treatments	Endocrine + Chemotherapy
887-7250	HTA1_887_7250	snRNAseq	snRNAseq	3100.2	4561.41	5498	1	Axilla	ER-/PR-/HER2-	HR-/HER2-	Recurrent	463	Invasive ductal carcinoma	on-treatment	Endocrine
889-7269	HTA1_889_7269	snRNAseq	snRNAseq	2824.67	4665.92	11100	1	Liver	ER+/PR+/HER2-	HR+/HER2-	Recurrent	1918	Invasive ductal carcinoma	on-treatment	Endocrine
889-7270	HTA1_889_7270	snRNAseq	snRNAseq	2921.64	5106.03	11655	1	Liver	ER+/PR-/HER2-	HR+/HER2-	Recurrent	1990	Invasive ductal carcinoma	between treatments	Endocrine
890-7299	HTA1_890_7299	snRNAseq	snRNAseq	3021.23	4452.63	11064	1	Liver	ER+/PR+/HER2-	HR+/HER2-	Recurrent	0	Invasive ductal carcinoma	between treatments	Endocrine
895-7359	HTA1_895_7359	snRNAseq	snRNAseq	3769.91	6990.87	9958	1	Liver	ER+/PR+/HER2-	HR+/HER2-	Recurrent	958	DCIS with microinvasion	between treatments	Chemotherapy
895-7359	HTA1_895_7359	slide_seq	snRNAseq	402.293	607.814	6210	1	Liver	ER+/PR+/HER2-	HR+/HER2-	Recurrent	958	DCIS with microinvasion	between treatments	Chemotherapy
895-7359	HTA1_895_7359	exseq	snRNAseq	60.5854	275.799	2998	1	Liver	ER+/PR+/HER2-	HR+/HER2-	Recurrent	958	DCIS with microinvasion	between treatments	Chemotherapy
908-4412	HTA1_908_4412	scRNAseq	scRNAseq	1750.4	4241.96	11087	1	Axilla	ER-/PR-/HER2-	HR-/HER2-	Recurrent	652	Invasive ductal carcinoma	on-treatment	Chemotherapy
917-4531	HTA1_917_4531	scRNAseq	scRNAseq	2684.95	7131.53	11074	1	Liver	ER-/PR-/HER2-	HR-/HER2-	Recurrent	13	Invasive ductal carcinoma	off-treatment	distant adjuvant
917-4531	HTA1_917_4531	slide_seq	scRNAseq	229.794	298.782	8715	1	Liver	ER-/PR-/HER2-	HR-/HER2-	Recurrent	13	Invasive ductal carcinoma	off-treatment	distant adjuvant
917-4531	HTA1_917_4531	merfish	scRNAseq	46.4084	125.146	11641	1	Liver	ER-/PR-/HER2-	HR-/HER2-	Recurrent	13	Invasive ductal carcinoma	off-treatment	distant adjuvant
917-4531	HTA1_917_4531	merfish_bin	scRNAseq	57.1547	172.122	42959	1	Liver	ER-/PR-/HER2-	HR-/HER2-	Recurrent	13	Invasive ductal carcinoma	off-treatment	distant adjuvant
917-4531	HTA1_917_4531	codex	scRNAseq	47.7579	50885.5	35867	1	Liver	ER-/PR-/HER2-	HR-/HER2-	Recurrent	13	Invasive ductal carcinoma	off-treatment	distant adjuvant
917-4531	HTA1_917_4531	exseq	scRNAseq	30.6103	77.0175	1088	1	Liver	ER-/PR-/HER2-	HR-/HER2-	Recurrent	13	Invasive ductal carcinoma	off-treatment	distant adjuvant
917-4531	HTA1_917_4531	exseq_bin	scRNAseq	27.5854	59.6006	1312	1	Liver	ER-/PR-/HER2-	HR-/HER2-	Recurrent	13	Invasive ductal carcinoma	off-treatment	distant adjuvant
944-7479	HTA1_944_7479	snRNAseq	snRNAseq	2350.6	3448	10016	1	Liver	ER+/PR-/HER2-	HR+/HER2-	Recurrent	1439	Invasive ductal carcinoma	on-treatment	Chemotherapy
944-7479	HTA1_944_7479	slide_seq	snRNAseq	408.562	565.535	9422	1	Liver	ER+/PR-/HER2-	HR+/HER2-	Recurrent	1439	Invasive ductal carcinoma	on-treatment	Chemotherapy
944-7479	HTA1_944_7479	merfish	snRNAseq	30.9763	67.9316	31197	3	Liver	ER+/PR-/HER2-	HR+/HER2-	Recurrent	1439	Invasive ductal carcinoma	on-treatment	Chemotherapy
944-7479	HTA1_944_7479	merfish_bin	snRNAseq	47.4002	120.474	82268	3	Liver	ER+/PR-/HER2-	HR+/HER2-	Recurrent	1439	Invasive ductal carcinoma	on-treatment	Chemotherapy
947-7509	HTA1_947_7509	snRNAseq	snRNAseq	2805.46	4107.2	10503	1	Liver	ER+/PR-/HER2-	HR+/HER2-	Recurrent	1247	Invasive carcinoma with mixed features	between treatments	Chemotherapy
963-4741	HTA1_963_4741	snRNAseq	snRNAseq	1631.59	2389.13	7889	1	Liver	ER-/PR-/HER2-	HR-/HER2-	Recurrent	2193	Invasive ductal carcinoma	between treatments	Immunotherapy
982-7629	HTA1_982_7629	scRNAseq	scRNAseq	3323.53	9332.18	7505	1	Liver	ER+/PR+/HER2-	HR+/HER2-	Recurrent	827	Invasive carcinoma with mixed features	between treatments	Chemotherapy
982-7629	HTA1_982_7629	slide_seq	scRNAseq	256.052	367.364	8086	1	Liver	ER+/PR+/HER2-	HR+/HER2-	Recurrent	827	Invasive carcinoma with mixed features	between treatments	Chemotherapy
982-7629	HTA1_982_7629	merfish	scRNAseq	29.6973	63.4176	13822	2	Liver	ER+/PR+/HER2-	HR+/HER2-	Recurrent	827	Invasive carcinoma with mixed features	between treatments	Chemotherapy
982-7629	HTA1_982_7629	merfish_bin	scRNAseq	39.0732	91.3988	49628	2	Liver	ER+/PR+/HER2-	HR+/HER2-	Recurrent	827	Invasive carcinoma with mixed features	between treatments	Chemotherapy
982-7629	HTA1_982_7629	codex	scRNAseq	47.8462	25062.8	19246	1	Liver	ER+/PR+/HER2-	HR+/HER2-	Recurrent	827	Invasive carcinoma with mixed features	between treatments	Chemotherapy
982-7629	HTA1_982_7629	exseq	scRNAseq	32.9066	58.4425	1810	1	Liver	ER+/PR+/HER2-	HR+/HER2-	Recurrent	827	Invasive carcinoma with mixed features	between treatments	Chemotherapy
982-7629	HTA1_982_7629	exseq_bin	scRNAseq	34.9446	60.8939	2836	1	Liver	ER+/PR+/HER2-	HR+/HER2-	Recurrent	827	Invasive carcinoma with mixed features	between treatments	Chemotherapy
983-7659	HTA1_983_7659	scRNAseq	scRNAseq	2520.19	7277.62	820	1	Liver	ER+/PR+/HER2+	HR+/HER2+	De novo	1466	Invasive ductal carcinoma with mucinous features	between treatments	Chemotherapy
988-7749	HTA1_988_7749	scRNAseq	scRNAseq	661.288	2203.48	2962	1	Lung	NA	NA	Recurrent	2	Invasive ductal carcinoma	off-treatment	distant adjuvant
997-7789	HTA1_997_7789	snRNAseq	snRNAseq	2926.02	4810.46	12258	1	Liver	ER+/PR-/HER2-	HR+/HER2-	Recurrent	4659	Invasive ductal carcinoma	between treatments	Chemotherapy
997-7789	HTA1_997_7789	slide_seq	snRNAseq	192.308	252.268	10892	2	Liver	ER+/PR-/HER2-	HR+/HER2-	Recurrent	4659	Invasive ductal carcinoma	between treatments	Chemotherapy
997-7789	HTA1_997_7789	codex	snRNAseq	46.5326	52719.1	22587	1	Liver	ER+/PR-/HER2-	HR+/HER2-	Recurrent	4659	Invasive ductal carcinoma	between treatments	Chemotherapy

## Sheet: Table S3
Gene	Selection Type	Selection Method
ACTA2	Myoepithelial|Fibroblasts+|Fibroblasts_t2_GO:0006936	interest_mbc|data_ct_fresh|topics_fresh
ACTG2	Myoepithelial|Fibroblasts_t2_GO:0006936	interest_mbc|topics_fresh
ACTR3B	Basal+	pam50_fresh|pam50_frozen
ADGRL4	Endothelial_cells+	data_ct_frozen
AGR2	Luminal_hormone_resp. (L2)	interest_mbc
AHR	Epithelial_cells+	data_ct_frozen
AIF1	Monocyte+	data_ct_fresh
AKT1	Resistance	interest_mbc
ALDH1A3	Luminal_progenitor (1.2)|Epithelial_cells+	interest_mbc|data_ct_frozen
ANLN	Basal+	pam50_fresh|pam50_frozen
AP1M2	Epithelial_cells+	data_ct_fresh
APOC1	Macrophage+	data_ct_fresh
APOE	Basal	interest_mbc
AR	Resistance|ER signaling	interest_mbc
AURKA	Resistance	interest_mbc
AZGP1	Epithelial_cells+	data_ct_fresh
B2M	malignant_t10_GO:0002480|Endothelial_t1_GO:0002483|Endothelial_t4_GO:0048260|MonoMacro_t4_GO:0071346|MonoMacro_t5_GO:0002480|B_cell_t2_GO:0019221	topics_fresh
BAG1	LumA+	pam50_fresh|pam50_frozen
BANK1	B_cell+	data_ct_frozen
BCL2	Apoptosis|Normal+	interest_mbc|pam50_fresh|pam50_frozen
BGN	Fibroblasts_t4_GO:0071345	topics_fresh
BICC1	Fibroblasts+	data_ct_frozen
BIRC5	LumB+|Her2+|malignant_t8_GO:0007052	pam50_fresh|pam50_frozen|topics_fresh
BLVRA	Normal+|Her2+	pam50_fresh|pam50_frozen
BRAF	Resistance	interest_mbc
C10orf54	immune evasion	mibi_fixed
C1QA	Macrophage+	data_ct_fresh
C1QB	Macrophage+	data_ct_fresh
CALCRL	Endothelial_cells+	data_ct_frozen
CAPN13	Epithelial_cells+	data_ct_frozen
CCL2	Fibroblasts_t4_GO:0071345|MonoMacro_t4_GO:0071346	topics_fresh
CCL3	T_cells_t2_GO:2000501|NK_cell_t2_GO:2000501	topics_fresh
CCL4	T_cells_t2_GO:2000501|NK_cell_t2_GO:2000501	topics_fresh
CCL5	T_cells_t2_GO:2000501|NK_cell_t2_GO:2000501	topics_fresh
CCNB1	LumB+|malignant_t8_GO:0007052	pam50_fresh|pam50_frozen|topics_fresh
CCND1	Resistance|ER signaling|Epithelial_stem+	interest_mbc|data_ct_fresh
CCNE1	Resistance|Basal+	interest_mbc|pam50_fresh|pam50_frozen
CCNE2	Resistance	interest_mbc
CD14	macro_mono|Endothelial_t5_GO:0002221	interest_ct|topics_fresh
CD163	macro_mono|immune|MonoMacro+	interest_ct|mibi_fixed|data_ct_frozen
CD19	B_cells|immune	interest_ct|codex_frozen
CD2	immune|T_cells+	codex_frozen|data_ct_frozen
CD24	Mammary stemmness	interest_mbc
CD274	Immune checkpoint|immune evasion	interest_mbc|codex_frozen|mibi_fixed
CD34	stemness|Endothelial_cells+	mibi_fixed|data_ct_frozen
CD36	nutrient import|Endothelial_t5_GO:0002221	codex_frozen|topics_fresh
CD38	immune	codex_frozen|mibi_fixed
CD3D	T_cells|immune|T_cells+	interest_ct|codex_frozen|mibi_fixed|data_ct_fresh
CD3E	T_cells+	data_ct_fresh
CD3G	T_cells+	data_ct_fresh
CD4	T_cells|immune	interest_ct|codex_frozen|mibi_fixed
CD40	immune	codex_frozen
CD40LG	immune|T_cells+	codex_frozen|data_ct_fresh
CD44	Mammary stemmness	interest_mbc
CD5	immune	codex_frozen
CD63	Endothelial_t4_GO:0048260	topics_fresh
CD68	macro_mono|immune	interest_ct|mibi_fixed
CD69	immune	codex_frozen
CD7	immune	codex_frozen
CD74	malignant_t3_GO:0019886|Endothelial_t3_GO:0019886|Plasma_cell_t5_GO:0050871	topics_fresh
CD79A	B_cells	interest_ct
CD79B	B_cells|B_cell_t3_GO:0050853	interest_ct|topics_fresh
CD8A	T_cells|immune	interest_ct|codex_frozen|mibi_fixed
CD9	stroma	codex_frozen
CD96	T_cells+	data_ct_frozen
CDC20	Her2+|Basal+	pam50_fresh|pam50_frozen
CDC6	LumB+|Her2+	pam50_fresh|pam50_frozen
CDH1	Resistance|Ductal|EMT|tumor suppressor	interest_mbc|mibi_fixed
CDH11	Fibroblasts+	data_ct_frozen
CDH3	Normal+	pam50_fresh|pam50_frozen
CDK4	Resistance	interest_mbc
CDK6	Resistance	interest_mbc
CDK7	Resistance	interest_mbc
CDKN2A	Resistance|Senescence	interest_mbc
CEACAM1	malignant	codex_frozen
CENPF	Basal+	pam50_fresh|pam50_frozen
CEP55	LumB+|Basal+	pam50_fresh|pam50_frozen
CLDN4	Luminal_progenitor (1.2)	interest_mbc
CLU	Endothelial_t4_GO:0048260	topics_fresh
COBL	Epithelial_cells+	data_ct_frozen
COL1A1	CAFs|Fibroblasts_t3_GO:0030198	interest_ct|topics_fresh
COL1A2	CAFs|Fibroblasts+|Fibroblasts_t3_GO:0030198	interest_ct|data_ct_fresh|topics_fresh
COL3A1	Fibroblasts_t3_GO:0030198	topics_fresh
COL4A1	stroma	codex_frozen
COL4A2	stroma	codex_frozen
COL4A5	stroma	codex_frozen
CR2	immune	codex_frozen|mibi_fixed
CRABP2	Epithelial_cells+	data_ct_fresh
CSRP2	Epithelial_stem+	data_ct_fresh
CST3	MonoMacro_t1_GO:0043312	topics_fresh
CSTB	malignant_t7_GO:0043312	topics_fresh
CTCF	Resistance	interest_mbc
CTLA4	Immune checkpoint|immune	interest_mbc|codex_frozen
CTSL	Endothelial_t5_GO:0002221	topics_fresh
CXCR5	immune	codex_frozen
CXXC5	LumA+|LumB+	pam50_fresh|pam50_frozen
DCN	CAFs|Fibroblasts+|Fibroblasts_t3_GO:0030198|Fibroblasts_t4_GO:0071345	interest_ct|data_ct_fresh|topics_fresh
DERL3	Plasma_cell+	data_ct_fresh
EFNA5	Epithelial_stem+	data_ct_frozen
EGFR	Resistance|Normal+	interest_mbc|pam50_fresh|pam50_frozen
EIF3E	NK_cell_t1_GO:0000184	topics_fresh
ELF5	Luminal_progenitor (1.2)	interest_mbc
EPCAM	Epithelial|Mammary lineage	interest_ct|interest_mbc
ERBB2	Receptors|Resistance|Her2+	interest_mbc|pam50_fresh|pam50_frozen
ERBB3	Resistance	interest_mbc
ERBB4	Resistance	interest_mbc
ESR1	Receptors|Resistance|ER signaling|LumA+|LumB+	interest_mbc|pam50_fresh|pam50_frozen
FABP7	Epithelial_stem+	data_ct_fresh
FAP	CAFs|stroma	interest_ct|codex_frozen
FASN	malignant_t6_GO:0071616	topics_fresh
FAT1	Resistance	interest_mbc
FCGR3A	immune	codex_frozen
FCN1	Monocyte+|MonoMacro_t1_GO:0043312	data_ct_fresh|topics_fresh
FCRL5	B_cell+	data_ct_frozen
FGFR1	Resistance	interest_mbc
FGFR2	Resistance	interest_mbc
FGFR4	Resistance|Her2+	interest_mbc|pam50_fresh|pam50_frozen
FN1	Fibroblasts|EMT|MonoMacro_t7_GO:0022617	interest_ct|interest_mbc|topics_fresh
FOS	ER signaling|B_cell_t2_GO:0019221|Plasma_cell_t1_GO:0038093	interest_mbc|topics_fresh
FOXA1	Resistance|ER signaling|Mammary lineage|LumA+	interest_mbc|pam50_fresh|pam50_frozen
FOXC1	Basal+	pam50_fresh|pam50_frozen
FOXP3	immune	codex_frozen|mibi_fixed
FTL	MonoMacro_t1_GO:0043312	topics_fresh
FXYD3	Epithelial_cells+	data_ct_fresh
GATA3	ER signaling|Mammary lineage	interest_mbc
GNG11	Endothelial_cells+	data_ct_fresh
GNLY	NK_cell+	data_ct_fresh
GPNMB	Macrophage+	data_ct_fresh
GPR160	LumA+	pam50_fresh|pam50_frozen
GRB7	Her2+	pam50_fresh|pam50_frozen
GSN	Fibroblasts_t1_GO:0042989	topics_fresh
GZMB	immune	mibi_fixed
HIF1A	metabolic	codex_frozen
HLA-A	immune|T_cells_t3_GO:0060337|MonoMacro_t5_GO:0002480	codex_frozen|topics_fresh
HLA-B	immune|malignant_t10_GO:0002480|B_cell_t2_GO:0019221	codex_frozen|topics_fresh
HLA-C	immune|malignant_t10_GO:0002480	codex_frozen|topics_fresh
HLA-DPA1	MonoMacro_t4_GO:0071346	topics_fresh
HLA-DRA	immune|malignant_t3_GO:0019886|Endothelial_t3_GO:0019886|MonoMacro_t4_GO:0071346	codex_frozen|topics_fresh
HLA-DRB1	malignant_t3_GO:0019886|Endothelial_t3_GO:0019886|MonoMacro_t4_GO:0071346	topics_fresh
HLA-DRB5	Endothelial_t3_GO:0019886	topics_fresh
HLA-E	Endothelial_t1_GO:0002483	topics_fresh
HSPB1	malignant_t9_GO:0038089	topics_fresh
HSPG2	Endothelial_cells+	data_ct_fresh|data_ct_frozen
ICAM1	stroma	codex_frozen
ICOS	immune evasion	codex_frozen|mibi_fixed
IFITM3	Epithelial_stem-	data_ct_fresh
IGF1R	Resistance	interest_mbc
IGFBP5	Endothelial_t2_GO:0048662	topics_fresh
IGHG1	Fibroblasts_t4_GO:0071345	topics_fresh
IGHG4	Fibroblasts_t4_GO:0071345	topics_fresh
IGHM	immune|Plasma_cell_t5_GO:0050871	codex_frozen|topics_fresh
IGKC	B_cell_t3_GO:0050853|Plasma_cell_t1_GO:0038093|Plasma_cell_t5_GO:0050871	topics_fresh
IL2RA	immune	codex_frozen|mibi_fixed
IL32	T_cells+	data_ct_fresh
IL3RA	immune	codex_frozen
IL7R	immune|T_cells+	codex_frozen|data_ct_fresh
ISG15	T_cells_t3_GO:0060337	topics_fresh
ISG20	immune	codex_frozen|mibi_fixed
ITGA6	Mammary lineage|stemness	interest_mbc|codex_frozen
ITGAX	immune	codex_frozen|mibi_fixed
JUN	Plasma_cell_t1_GO:0038093	topics_fresh
JUNB	B_cell_t2_GO:0019221	topics_fresh
KIF23	Epithelial_stem+	data_ct_frozen
KIT	Mammary lineage|malignant	interest_mbc|codex_frozen|mibi_fixed
KRAS	Resistance	interest_mbc
KRT10	epithelial	codex_frozen
KRT14	Myoepithelial|epithelial|Normal+	interest_mbc|codex_frozen|pam50_fresh|pam50_frozen
KRT15	ER signaling|Mammary lineage|epithelial	interest_mbc|codex_frozen
KRT17	Basal|epithelial|Normal+	interest_mbc|codex_frozen|pam50_fresh|pam50_frozen
KRT18	Epithelial|Luminal_hormone_resp. (L2)|epithelial	interest_ct|interest_mbc|codex_frozen
KRT19	ER signaling|Mammary lineage|epithelial|Epithelial_cells+	interest_mbc|codex_frozen|data_ct_fresh
KRT5	Myoepithelial|epithelial|Normal+|Basal+	interest_mbc|codex_frozen|pam50_fresh|pam50_frozen
KRT7	Mammary lineage|epithelial	interest_mbc|codex_frozen
KRT8	Epithelial|Luminal_hormone_resp. (L2)|epithelial	interest_ct|interest_mbc|codex_frozen
LAG3	Immune checkpoint|immune evasion	interest_mbc|mibi_fixed
LAMA1	stroma	mibi_fixed
LAMC1	stroma	mibi_fixed
LDB2	Endothelial_cells+	data_ct_frozen
LGALS1	Basal	interest_mbc
LGALS2	Monocyte+	data_ct_fresh
LGMN	Endothelial_t5_GO:0002221	topics_fresh
LILRB1	immune	codex_frozen
LRP2	Epithelial_stem+	data_ct_frozen
LST1	Monocyte+	data_ct_fresh
LTF	Epithelial_cells+|malignant_t7_GO:0043312	data_ct_fresh|topics_fresh
LUM	Fibroblasts+|Fibroblasts_t3_GO:0030198	data_ct_fresh|topics_fresh
LYPD6B	Epithelial_cells+	data_ct_frozen
LYZ	Monocyte+|MonoMacro_t1_GO:0043312	data_ct_fresh|topics_fresh
MAPK13	Resistance	interest_mbc
MAPK3	Resistance	interest_mbc
MDM2	Normal+	pam50_fresh|pam50_frozen
MELK	Basal+	pam50_fresh|pam50_frozen
MIA	Basal+	pam50_fresh
MKI67	Proliferation|proliferation|Basal+|Her2+	interest_mbc|codex_frozen|mibi_fixed|pam50_fresh|pam50_frozen
MLPH	ER signaling|Her2+|Normal+	interest_mbc|pam50_fresh|pam50_frozen
MMP11	Her2+	pam50_fresh|pam50_frozen
MMP12	stroma|MonoMacro_t7_GO:0022617	codex_frozen|topics_fresh
MMP9	Fibroblasts_t4_GO:0071345|MonoMacro_t7_GO:0022617	topics_fresh
MS4A1	B_cells|immune|B_cell+	interest_ct|mibi_fixed|data_ct_fresh
MSR1	MonoMacro+	data_ct_frozen
MT2A	Basal	interest_mbc
MUC1	ER signaling|Mammary lineage	interest_mbc
MYB	Mammary lineage|Epithelial_stem+	interest_mbc|data_ct_frozen
MYBL2	Basal+|Her2+	pam50_fresh|pam50_frozen
MYC	Resistance|Normal+	interest_mbc|pam50_fresh|pam50_frozen
MYL6	Fibroblasts_t2_GO:0006936	topics_fresh
MYL9	Fibroblasts_t2_GO:0006936	topics_fresh
MYLK	Myoepithelial|Fibroblasts_t2_GO:0006936	interest_mbc|topics_fresh
MYO10	Epithelial_stem+	data_ct_fresh
MYO5B	Epithelial_cells+	data_ct_frozen
MZB1	Plasma_cell+|B_cell+	data_ct_fresh|data_ct_frozen
NAT1	LumA+	pam50_fresh|pam50_frozen
NCAM1	NK_cells|immune	interest_ct|codex_frozen|mibi_fixed
NDC80	LumB+|Basal+	pam50_fresh|pam50_frozen
NDRG2	Luminal_progenitor (1.2)	interest_mbc
NF1	Resistance	interest_mbc
NFKBIA	B_cell_t2_GO:0019221|Plasma_cell_t1_GO:0038093	topics_fresh
NKG7	NK_cell+	data_ct_fresh
NOTCH1	Mammary lineage	interest_mbc
NR3C1	Resistance|ER signaling	interest_mbc
NUF2	LumB+|malignant_t8_GO:0007052	pam50_fresh|pam50_frozen|topics_fresh
OBP2B	Epithelial_stem+	data_ct_fresh
ORC6	Her2+	pam50_fresh|pam50_frozen
PABPC1	NK_cell_t1_GO:0000184	topics_fresh
PBK	Epithelial_stem+	data_ct_fresh
PDCD1	Immune checkpoint|immune evasion	interest_mbc|codex_frozen|mibi_fixed
PDPN	Mammary stemmness|stroma	interest_mbc|codex_frozen
PDZK1IP1	Epithelial_cells+	data_ct_fresh
PECAM1	Endothelial|stroma	interest_ct|codex_frozen|mibi_fixed
PGR	Receptors|Resistance|ER signaling|LumB-|LumA+	interest_mbc|pam50_fresh|pam50_frozen
PHGDH	Basal+|Epithelial_stem+	pam50_fresh|pam50_frozen|data_ct_fresh
PI3	Luminal_alveolar (1.1)|Luminal_progenitor (1.2)	interest_mbc
PIK3CA	Resistance	interest_mbc
PLEK	T_cells-	data_ct_fresh
PLVAP	Endothelial_cells+	data_ct_fresh
POU2AF1	B_cell+	data_ct_frozen
PRLR	Mammary lineage	interest_mbc
PTEN	Resistance	interest_mbc
PTPRB	Endothelial_cells+	data_ct_frozen
PTPRC	immune	codex_frozen|mibi_fixed
PTTG1	LumB+|Her2-	pam50_fresh|pam50_frozen
RAMP2	Endothelial_cells+	data_ct_fresh
RB1	Resistance	interest_mbc
RPL13	NK_cell_t1_GO:0000184	topics_fresh
RPL18	NK_cell_t1_GO:0000184	topics_fresh
RPSA	NK_cell_t1_GO:0000184	topics_fresh
RRM2	Her2+	pam50_fresh|pam50_frozen
S100A14	Epithelial_cells+	data_ct_fresh
S100A4	Fibroblasts	interest_ct
S100A8	Luminal_alveolar (1.1)|malignant_t7_GO:0043312|MonoMacro_t1_GO:0043312	interest_mbc|topics_fresh
S100A9	Luminal_alveolar (1.1)|malignant_t7_GO:0043312|MonoMacro_t1_GO:0043312	interest_mbc|topics_fresh
SDC1	Plasma_cells|immune	interest_ct|mibi_fixed
SFRP1	Basal+	pam50_fresh|pam50_frozen
SIAH2	ER signaling	interest_mbc
SKAP1	T_cells+	data_ct_frozen
SLC2A1	nutrient import	codex_frozen
SLC39A6	LumB+	pam50_fresh|pam50_frozen
SLPI	Luminal_progenitor (1.2)|malignant_t7_GO:0043312	interest_mbc|topics_fresh
SNAI2	EMT	interest_mbc
SOX10	Luminal_progenitor (1.2)	interest_mbc
SOX18	Endothelial_cells+	data_ct_fresh
SOX4	Epithelial_stem+	data_ct_fresh
SPDEF	ER signaling	interest_mbc
SPP1	Macrophage+|Fibroblasts_t3_GO:0030198|MonoMacro_t7_GO:0022617	data_ct_fresh|topics_fresh
STAT5A	proliferation	mibi_fixed
STMN1	malignant_t8_GO:0007052	topics_fresh
SULF1	Fibroblasts+	data_ct_frozen
TAGLN	Myoepithelial|Fibroblasts+	interest_mbc|data_ct_fresh
TBX21	immune	mibi_fixed
TCF4	Mammary stemmness|Epithelial_stem-	interest_mbc|data_ct_frozen
TCL1A	B_cell+	data_ct_fresh
TFEC	MonoMacro+	data_ct_frozen
TFF1	ER signaling	interest_mbc
TFF2	Epithelial_stem+	data_ct_fresh
TFF3	ER signaling	interest_mbc
TFRC	nutrient import	mibi_fixed
THEMIS	T_cells+	data_ct_frozen
THY1	Basal|immune	interest_mbc|codex_frozen
TIMP1	Basal|Fibroblasts_t4_GO:0071345|B_cell_t2_GO:0019221	interest_mbc|topics_fresh
TMEM45B	Her2+	pam50_fresh|pam50_frozen
TMSB10	Fibroblasts_t1_GO:0042989	topics_fresh
TMSB4X	Fibroblasts_t1_GO:0042989|B_cell_t2_GO:0019221	topics_fresh
TP53	Senescence|tumor suppressor	interest_mbc|mibi_fixed
TPM2	Basal|Fibroblasts_t2_GO:0006936	interest_mbc|topics_fresh
TRAC	T_cells+	data_ct_fresh
TRDC	NK_cell+	data_ct_fresh
TSPAN1	Epithelial_cells+	data_ct_frozen
TTC6	Epithelial_cells+	data_ct_frozen
TTYH1	Epithelial_stem+	data_ct_fresh
TYMS	LumB+	pam50_fresh|pam50_frozen
UBE2C	Her2+|Epithelial_stem+	pam50_fresh|pam50_frozen|data_ct_fresh
UBE2T	LumB+	pam50_fresh|pam50_frozen
VIM	EMT|stroma|Fibroblasts_t4_GO:0071345	interest_mbc|codex_frozen|mibi_fixed|topics_fresh
XBP1	ER signaling|Plasma_cell_t5_GO:0050871	interest_mbc|topics_fresh
XCL1	NK_cell+|T_cells_t2_GO:2000501|NK_cell_t2_GO:2000501	data_ct_fresh|topics_fresh
ZEB1	EMT|Mammary stemmness	interest_mbc
ZNF571	Epithelial_cells+	data_ct_frozen
ALB	to probe for hepatocytes (present in liver MBC samples)	extra
LIPE	to probe for adipocytes (present in some lymph node/axilla MBC samples)	extra

## Sheet: Table S4
Gene	Receptor status	Histology	Patient ID	Metastatic presentation	Method (sc/sn)	Biopsy site	Most recent tx class	Residuals
STARD3	0.76222	6.99038e-10	5.33495e-06	0.013554	0.0669649	5.99072e-07	0	0.157255
TMSB4X	0.761069	4.3334e-10	0.051436	0	0.156757	1.11605e-07	0	0.0307378
ACTR8	0.667543	0	0.220941	0.00727779	0.0471922	2.34689e-10	0.0516484	0.00539669
KRBA1	0.661494	9.01074e-09	0	0.0373067	0.160186	1.75891e-06	0	0.141011
ERBB2	0.616731	6.16261e-10	0.109989	0	0.116253	2.21121e-07	0.0718161	0.0852104
GRB7	0.589115	4.21395e-10	0.103206	0	0.137283	1.44668e-07	0.126631	0.043764
C3orf38	0.585268	1.9759e-12	0.350605	0	0.0641108	1.08978e-06	3.47339e-08	1.51629e-05
C3orf14	0.5716	1.43304e-10	0.212318	0.0512016	0.130956	1.94659e-06	0.010769	0.0231534
ZKSCAN1	0.568593	1.38878e-09	0.0471121	0.0353025	0.254782	5.66551e-07	0.00465914	0.0895507
RPAP3	0.56379	6.9407e-10	0.344289	6.43391e-06	0.0666802	9.07928e-09	0.015495	0.0097398
PGR	0.563511	1.46371e-09	0.114388	2.6822e-06	0.0976008	6.05686e-07	9.45822e-10	0.224498
TNFAIP8L1	0.560303	6.15095e-09	2.80079e-06	0	0.0778639	4.58134e-07	0.105981	0.255848
ATRIP	0.547517	5.50953e-12	0.240946	0.0227436	0.185391	8.95155e-08	0.00309367	0.000307577
VAMP5	0.543045	1.58357e-09	0.212679	0.012919	0.0852615	3.46597e-07	0.0406294	0.105466
LINC00662	0.538283	2.96952e-11	0.28171	9.78204e-08	0.151856	5.09954e-09	0.0230461	0.00510383
MZF1-AS1	0.536894	0	0.256299	0.00527915	0.191439	9.49274e-09	0	0.0100894
MDM1	0.533883	2.4952e-10	0.16578	7.11548e-05	0.271903	1.11577e-08	0.0264507	0.0019119
MIEN1	0.531622	5.47231e-09	0	0	0.316603	7.00228e-12	0	0.151775
MKKS	0.531445	1.45209e-10	0.308025	0	0.113463	4.55024e-08	0	0.0470666
DALRD3	0.528907	4.08039e-10	0.320844	0.0663953	0.024127	2.01526e-08	0	0.0597264
BECN1	0.524941	1.13912e-09	0.248485	0	0.010393	4.98375e-07	0.0787355	0.137445
ASB13	0.503882	8.13742e-10	0.172753	0	0.216071	5.32197e-07	0.0329627	0.074331
SAMD15	0.496328	9.4928e-20	0.35288	6.52587e-10	0.0437103	1.75656e-11	0.0588604	0.0482214
CCDC74B	0.496281	1.03628e-09	0.354033	1.07726e-07	0.0416053	3.29015e-07	0	0.108081
C5AR2	0.492907	2.30657e-10	0.241589	0	0.00703253	1.9684e-06	0	0.25847
XPC	0.483748	4.33963e-13	0.354798	0.0147372	0.146716	1.39024e-08	0	1.89745e-06
REC8	0.47209	8.34959e-11	0.328825	4.54717e-07	0.181778	1.93847e-09	0.00663749	0.0106688
RRM2B	0.468561	5.00566e-12	0.446837	0.0302387	0.0449715	1.68412e-10	0	0.00939143
MTA2	0.462739	2.54792e-09	0.322175	0.0258842	0	5.58222e-07	0.0162018	0.173
BDP1	0.459936	0	0.202619	0	0.30167	1.6631e-08	0	0.0357746
ARIH2	0.455855	1.82428e-10	0.0724622	0.0057736	0.404409	5.8886e-09	0.0318883	0.0296118
ERICH3	0.455226	7.17109e-10	0.429005	0	0.0170781	1.98367e-07	0.0154693	0.0832208
LASP1	0.451919	3.50959e-11	0.189649	0	0.0324324	9.81564e-08	0.277872	0.0481273
C15orf39	0.451101	1.55111e-09	0.377364	0	0	6.00447e-07	0	0.171534
SLX4IP	0.441958	0	0.158239	0	0.386463	1.61537e-08	0	0.013341
NEUROD2	0.439117	1.50648e-09	0.375111	0	0	3.08524e-07	0	0.185772
ESR1	0.437717	1.29975e-09	0.114002	0	0.306137	2.61951e-07	0.00901798	0.133126
TM9SF2	0.430356	3.35472e-10	0.348255	0	0.176412	5.92358e-07	0	0.0449768
KPNA6	0.429845	2.12789e-10	0.194158	0	0.345651	2.76052e-07	0	0.0303469
NUDT6	0.429388	1.06021e-09	0.42212	0.00305851	0.013169	4.77079e-07	0	0.132264
PGAP3	0.428706	2.64635e-12	0.149749	0	0.174278	0	0.227273	0.0199944
AC124067.4	0.422628	9.80494e-10	0.552222	1.03611e-06	2.29993e-09	7.24676e-08	0.0131843	0.0119641
MED12	0.416885	6.9836e-10	0.36329	0	0.147406	7.49459e-08	0	0.0724189
CALML5	0.411027	3.57118e-10	0.369137	0	0	4.43787e-07	0	0.219836
ZNF317	0.409062	1.00597e-09	0.200352	0	0.266696	3.76427e-07	2.51638e-05	0.123864
CASP7	0.400457	5.4858e-11	0.571396	0.00463771	0	1.07725e-06	0.0186622	0.00484593
SUSD3	0.400012	1.31974e-09	0.422614	0	0.0305802	2.59061e-07	0.0403235	0.10647
ALG6	0.393955	1.37119e-09	0.302846	0	0.292932	2.43539e-07	0.00727354	0.00299265
EN1	0.39391	4.29767e-09	0.19855	0	1.64063e-06	2.25103e-06	0	0.407536
MAPT	0.393707	8.54615e-10	3.34178e-06	0.0261087	0.216489	4.27417e-07	0	0.363692
OS9	0.393287	2.16321e-10	0.448618	0	0.158082	4.41885e-07	2.74323e-08	1.33899e-05
RBCK1	0.391907	2.50715e-11	0.486148	2.70453e-06	0.0860979	1.15221e-07	3.62982e-06	0.0358413
ANKRD42	0.388614	3.01087e-11	0.346251	2.05972e-08	0.232322	6.23098e-07	0.0188028	0.014009
MAP1A	0.384837	5.26415e-10	0.374918	0.123315	0.0601319	1.21021e-07	0	0.0567977
NTS	0.382662	3.96228e-09	0.156986	0	0	1.04004e-06	0	0.46035
KAT6B	0.381919	0	0.0755908	0	0.483736	1.49115e-07	0.0172567	0.0414973
PNMT	0.379271	5.90222e-09	0.424993	0.0232432	0.0460129	4.17894e-09	0.0977737	0.0287058
ING3	0.378898	2.73167e-10	0.472478	0	0.108092	2.72677e-12	0.019502	0.0210309
MMP26	0.378556	0	0	0	0.348109	1.85459e-06	0.00360409	0.269728
SLC48A1	0.376291	1.26297e-09	0.501418	0.00875303	0.06869	3.0153e-07	1.13366e-07	0.044848
PIP4K2C	0.372172	1.90392e-09	0.305669	0	0.171188	6.10437e-07	0	0.150971
MDM2	0.371733	1.51073e-09	0.162412	0	0.343683	1.61803e-07	0	0.122172
ASS1	0.370731	4.78792e-10	0.48281	0	0	3.19814e-07	0.01601	0.130449
UGT2B11	0.369671	2.07052e-09	0.603267	1.08838e-07	6.48363e-06	6.55777e-08	0.00455221	0.0225033
ZNF326	0.369144	7.64117e-10	0.30738	0	0.249707	5.50316e-09	2.07454e-05	0.0737481
AL022341.1	0.366113	7.37426e-10	0.505076	0	0.0484842	2.41767e-07	0	0.0803265
ZYX	0.365526	6.10849e-10	0.389687	0	0.0612219	1.03867e-06	0	0.183564
SEC63	0.361574	2.85996e-09	0	6.73414e-06	0.304137	9.57215e-07	0	0.334281
NR1D1	0.36143	5.68003e-10	0.501291	0	0.0883283	2.07655e-11	8.6535e-06	0.0489418
KIAA0100	0.361378	1.11215e-10	0	0	0.384047	1.38941e-06	0	0.254574
CAAP1	0.361192	5.78547e-11	0.271497	0	0.366149	2.26123e-08	0.000943899	0.000218567
MFGE8	0.360013	1.77493e-08	4.6148e-05	0	0	7.73029e-07	0.17192	0.46802
COX7B2	0.358397	1.81242e-09	0.0739161	0	0.147743	1.36284e-06	0.167063	0.25288
PHB	0.356651	1.15278e-10	0.147225	0.0149545	0.420164	6.06259e-10	0.0578829	0.00312235
SLC12A4	0.35622	1.37989e-09	0.293156	0	0	7.11587e-07	0.157049	0.193574
SRARP	0.355625	1.24843e-09	0.236466	0	0.0645928	8.05598e-07	2.14807e-06	0.343312
TSPAN6	0.355541	2.16924e-09	0.358029	0	0.0868042	7.44687e-07	0	0.199625
ANXA1	0.354253	1.62263e-09	0.40766	0	0.0676106	1.16496e-06	0	0.170475
IPO5	0.353227	3.1626e-10	0.431614	5.37616e-08	0.102016	0.0745856	0.0016855	0.0368713
FGG	0.352677	5.41532e-10	0.552554	0.0467739	0	8.14787e-12	0	0.0479951
TRMT11	0.351506	9.06006e-10	0.192399	0	0.343201	2.26765e-07	0	0.112894
MAPT-AS1	0.349043	3.82305e-09	1.24464e-06	0	0.248163	1.69819e-06	0.00641556	0.396375
TSPOAP1	0.348798	6.63072e-11	0.439698	0	0.209385	3.78518e-09	0	0.00211999
MAGEA8	0.34686	3.70962e-09	0	2.14528e-05	0.0169189	1.75103e-06	0.0181487	0.618049
DIS3	0.346094	0.0355577	0.490331	0	0.0848676	3.19046e-07	0	0.0431491
IGFBP4	0.345971	2.6261e-09	0.510325	2.24791e-06	0	5.10461e-07	0.0157302	0.12797
KIF1C	0.344045	6.74581e-16	0.640531	0	0.000139859	2.53546e-07	2.75411e-06	0.015281
PDCD11	0.342293	1.38611e-09	0.129137	0.00102719	0.364698	1.58386e-07	0	0.162845
PNRC2	0.341933	1.05698e-09	0.341436	4.82636e-08	0.310046	6.38527e-12	3.24365e-07	0.00658468
HIPK1	0.337546	0.00914181	0.311345	9.64952e-07	0.311604	2.31167e-10	0	0.0303629
RBM24	0.337532	7.27635e-09	0.147083	0	0.00270558	1.84107e-06	0.0600919	0.452586
SQLE	0.336691	1.0676e-09	0.000536643	0	0.00509048	1.12956e-05	1.43514e-06	0.65767
THAP3	0.336122	1.00517e-08	0	0.0279546	0.297752	1.07049e-06	0	0.338171
LFNG	0.335663	8.54468e-10	0.308536	0	0	2.64403e-07	0.240842	0.114959
GATC	0.334741	4.72024e-10	0.427787	0.167734	0	2.96344e-07	0	0.0697376
PLCD4	0.334288	4.22581e-09	0.228081	0	0.150473	3.81154e-07	0.160995	0.126163
MMP15	0.331291	3.17851e-10	0.655647	0	1.00598e-08	2.16108e-08	3.1597e-07	0.0130615
MBD3	0.330459	6.22082e-10	0.222112	0.0979414	0.152967	6.97304e-07	0.0866221	0.109898
GPNMB	0.328358	3.57429e-09	0.215157	0	0	2.36681e-06	0.0210594	0.435424
ZNF740	0.327612	1.93145e-11	0.349896	4.49751e-10	0.297141	2.26914e-07	0.0244772	0.000873566
CCDC170	0.327582	1.69185e-09	0.281808	0	0.116572	6.91027e-07	0	0.274037
GFRA1	0.327196	1.36432e-09	0.434121	0	0.0443439	1.07711e-06	0	0.194338
CYB5D1	0.326934	1.98865e-09	0.46587	0	0.00952392	5.03121e-07	0	0.197671
ABHD2	0.326851	9.44267e-12	0.39924	3.87346e-07	0.241598	4.45924e-11	0.0179999	0.014311
GGA2	0.32681	1.39803e-09	0.0570957	0	0.537489	0	0	0.0786055
COL1A1	0.326649	4.01141e-09	3.46578e-05	0	0	1.93804e-06	0	0.673315
CLSTN2	0.325997	1.29705e-09	0.134866	0	0.351783	5.05438e-07	0.0177893	0.169565
AQP5	0.325615	1.68569e-09	0.152198	0	0	1.9603e-06	0.0632931	0.458892
ZNF266	0.325122	3.09377e-10	0.233729	1.17002e-06	0.42519	2.92331e-07	0	0.0159571
HECTD3	0.324341	3.21445e-09	0.257023	0	0.103778	5.24051e-07	0.014182	0.300675
MYMX	0.324198	0	0.502613	0	0.122251	3.77396e-07	0.0484578	0.00248002
GSTA1	0.319607	9.86117e-10	0.52547	0	0	5.3774e-07	0	0.154923
PAGE2	0.317508	2.42146e-09	0.319284	0	0.0301114	6.45679e-07	0.101752	0.231343
AFF3	0.315898	1.37642e-09	0.145774	0	0.336278	3.8435e-07	0	0.20205
REPS2	0.315888	2.97759e-09	0	0	0.446758	3.00021e-07	0.0260543	0.2113
HEXIM2	0.315846	1.09688e-09	0.509609	0	0.174023	2.61384e-08	0	0.00052216
PAPSS1	0.315655	1.89403e-10	0.423965	0	0.215219	5.15022e-07	9.80642e-07	0.0451591
LRRC41	0.315069	5.84172e-09	0.000313017	0	0.0343351	1.68204e-06	0.00631167	0.64397
LINC01016	0.314762	3.23899e-09	0.093497	0	0	1.76871e-06	0	0.591739
WDR82	0.313576	8.1326e-10	0.222901	0.0674819	0.228412	1.58042e-06	0.000378607	0.167248
OTUD5	0.311388	4.89446e-11	0.380981	5.07753e-07	0.295539	1.25622e-07	0	0.0120919
KCTD6	0.310447	2.84628e-09	0.538104	0	0	1.3637e-06	0.054729	0.0967187
ZNF485	0.309776	1.62856e-09	0.498293	0	0	5.02868e-07	0	0.191931
RRP12	0.30946	0	0.253143	0.00609347	0.377406	4.75322e-10	0	0.0538964
GNS	0.309226	2.19415e-10	0.303892	0.0102246	0.33568	1.82912e-06	0	0.0409755
CLEC7A	0.308574	2.75309e-08	0.00610513	0	0	9.58501e-06	0	0.685311
PRCC	0.307476	1.05444e-09	0.497915	3.79154e-08	0.129455	2.28963e-07	0	0.0651541
UTP11	0.306856	5.55457e-09	0.143465	0	0.527968	5.48144e-08	0.0213155	0.000395796
DCAF8	0.304579	0	0.682247	0	3.21322e-08	8.62942e-09	3.27936e-05	0.0131414
CCDC30	0.304509	0	0.0466359	0	0.576778	4.33758e-07	0.0265529	0.0455237
SACM1L	0.303114	4.56437e-10	0.129751	0.00128297	0.522774	1.15507e-06	0.00139395	0.0416822
PRAME	0.302565	1.46337e-08	0.0781454	0.021928	0	1.58611e-06	0.0368198	0.56054
WDR5	0.302015	1.2587e-09	0.223938	0.0211622	0.304208	5.12129e-08	0.01614	0.132537
NAF1	0.301023	0	0.236845	1.6423e-07	0.452864	3.04333e-06	0	0.00926415
CACNG1	0.299222	1.50147e-09	0.56649	5.62225e-07	0.120298	1.12765e-06	0	0.0139881
CHST3	0.299003	4.09574e-09	0.145011	0	0.124493	2.4228e-10	0	0.431493
NGLY1	0.297282	1.0479e-15	0.169877	0	0.509054	6.44025e-09	0.00742487	0.0163617
DUSP6	0.296829	6.7106e-12	0.549918	0	0.0648741	2.18573e-08	0.0417109	0.0466676
RBBP6	0.295912	3.73131e-10	0.507279	0	0.128254	2.40151e-07	6.69478e-05	0.0684885
DMWD	0.295691	1.78338e-09	0	0	0.387381	1.32959e-06	0.0657702	0.251157
WNK4	0.295297	3.32327e-09	0.337883	0	0.205414	3.58881e-07	0.0243335	0.137072
MPP2	0.295	1.19236e-09	0.446665	0.0221953	0.0860171	2.82298e-07	0.021893	0.128229
CDC16	0.293588	6.394e-12	0.341003	3.75176e-06	0.35734	3.04103e-08	5.69515e-06	0.00805877
CENPH	0.293097	1.02404e-09	0.490397	0	0.14466	8.696e-08	0.0466727	0.0251725
DDX20	0.292536	1.5812e-09	0.4369	0	0.0605687	7.94198e-07	2.74559e-06	0.209992
SERHL2	0.292309	4.10324e-10	0.627142	0	7.95818e-08	7.34563e-08	0.0435411	0.0370074
MUM1L1	0.290401	9.25726e-09	0.123442	0	0.0852056	4.50117e-07	0	0.500951
AMD1	0.289433	1.14591e-09	0.559934	4.41056e-07	0	4.62767e-07	9.42119e-08	0.150632
AREG	0.288486	1.16317e-09	0.176245	0	0.114463	1.57907e-07	0.296591	0.124214
CCNB1IP1	0.288169	6.20103e-09	0	0.0153753	0	1.84112e-06	0.0367849	0.659669
C2orf54	0.287549	3.16315e-11	0.705651	7.71374e-06	2.72042e-07	1.65332e-06	0.00365603	0.0031344
ALDH1A3	0.286999	5.75036e-09	0.105702	0.0235738	0.11795	2.74589e-06	1.77953e-06	0.465771
IPO8	0.286953	5.42527e-11	0.18341	3.86885e-06	0.480537	5.29191e-06	0	0.0490908
AC006942.1	0.286062	4.93593e-10	0.39605	1.64155e-06	0.269951	1.00015e-06	0.00815411	0.0397795
SPATA9	0.285208	1.3558e-09	0.226686	0	0.341659	6.11095e-07	0	0.146446
MEIS3	0.284754	4.94996e-10	0.538008	7.94764e-09	0.00715562	5.65361e-08	0.167651	0.00243159
LIG3	0.284148	0	0.383179	0.0498468	0.21986	2.03787e-06	0	0.0629643
AC093673.1	0.284131	4.26006e-09	0.398592	0	0.311804	9.30467e-09	0	0.0054723
AC096733.2	0.281941	1.15913e-08	0	0	0.187907	3.83032e-06	0	0.530148
LINC01087	0.28088	7.72288e-10	0.312488	0	0.144295	9.46314e-08	0.262306	3.05523e-05
ZNF385A	0.280017	2.75492e-11	0.637782	0	0.0765554	2.2642e-07	3.59693e-07	0.00564565
MEPCE	0.27945	1.39182e-09	0.259487	0.0902404	0.0578327	9.39217e-07	0.0600704	0.252919
ZNF629	0.276705	2.9572e-09	0.413204	0	0.0434028	5.78685e-07	0	0.266688
ITGB1	0.276691	8.96641e-14	0.72263	0	0	1.65807e-10	0	0.000678628
BCAM	0.276648	6.45787e-11	0.427547	5.14715e-08	0.170026	6.66913e-10	0.0843442	0.0414344
NPY1R	0.276483	1.17161e-09	0.500827	0.00885751	0	5.45043e-07	0.00635236	0.207479
HDHD5	0.276325	3.53766e-10	0.509436	4.68426e-08	0.117341	5.47539e-06	0.0848416	0.0120513
KDM5C	0.276177	6.20063e-10	0.227512	3.56073e-06	0.460152	1.1912e-07	0	0.0361548
SH3KBP1	0.274495	5.56036e-09	0.14419	0.02508	0.0870375	1.89475e-06	0	0.469196
DCTN2	0.273662	2.02349e-13	0.323821	2.46202e-08	0.310688	1.07511e-06	0.084769	0.00705894
AP000880.1	0.271844	5.06534e-09	0.576746	0	0.00746234	9.32424e-08	0.02715	0.116797
UBAP2L	0.271343	1.07279e-12	0.289546	0.00566467	0.427411	1.43119e-10	0.00293354	0.00310208
CA12	0.271213	0	0.55435	0	0.109244	2.27781e-10	0.0448774	0.0203154
PRSS27	0.270257	7.45524e-10	0.579941	0	0.0579181	3.09806e-07	8.9832e-06	0.0918744
FAM214B	0.270254	1.0475e-09	0.627975	0	0	4.87477e-07	0	0.101771
SIDT1-AS1	0.270095	2.23843e-09	0.305385	0	0.158073	6.89006e-07	0.00618465	0.260261
DNAAF3	0.269524	1.19315e-10	0.680668	0	0.00422302	4.00236e-08	0.0212471	0.0243378
DELE1	0.269361	3.77444e-12	0.275841	0.0083158	0.435588	4.47792e-11	0.00783079	0.00306302
COL6A2	0.269151	4.14716e-09	0.348231	0	0.0366355	1.41071e-06	0	0.345981
WDR75	0.268885	7.7167e-12	0.201904	0	0.477974	0.002682	0.00227054	0.0462849
TATDN1	0.267644	4.25157e-10	0.42326	8.16337e-07	0.212049	2.17064e-07	0.0337952	0.0632514
C11orf72	0.267374	4.41236e-09	0	0	0	2.17175e-05	0	0.732604
CTGF	0.267004	9.01283e-10	0.59471	0	0	3.81382e-07	0	0.138286
TBC1D8B	0.266245	4.53457e-09	0	0	0.36612	3.34043e-07	0	0.367634
PPP1R1B	0.265767	1.45428e-09	0.555696	0	0	6.75677e-07	0	0.178536
C5orf58	0.265136	3.84444e-09	0.21812	0	0	1.94777e-06	0	0.516743
SREK1	0.264173	2.15263e-10	0.422487	0	0.195842	2.08715e-10	0.0802459	0.0372514
REXO1	0.26417	2.94816e-11	0.28264	0.0452905	0.350819	6.69911e-11	0	0.0570811
RLN1	0.263753	9.06122e-10	0.727925	0	3.41733e-07	1.36166e-10	0	0.00832086
EVA1B	0.263243	1.83677e-10	0.425617	0	0.219747	5.15731e-07	0.0498862	0.0415069
PSMD3	0.263086	0	0.289025	0	0.321659	1.04348e-06	0.0992436	0.0269856
LETM2	0.262591	1.81607e-09	0.416334	0.0743469	0.0162652	5.22864e-07	0	0.230462
MOB1A	0.262321	1.87183e-09	0.465185	0	0.171366	0	0.0711365	0.0299924
NUDT4B	0.261628	4.00805e-11	0.651462	0	0.0564443	2.23339e-07	0.0260694	0.00439613
MOSPD1	0.261534	3.21512e-12	0.598423	0.0706608	0.00364729	3.76399e-06	0.0628797	0.00285112
ACADSB	0.261178	2.90619e-09	0.26766	0.00711221	0.240282	1.0784e-06	1.30228e-05	0.223753
MX2	0.260938	1.30956e-08	0.120183	0	0.0791615	7.21222e-07	0	0.539717
PLOD1	0.259264	7.86961e-10	0.598637	0	0.0746326	3.99315e-07	0.00340858	0.0640569
AC118553.1	0.258955	3.10696e-10	0.691657	0	0.00954152	9.867e-08	2.90404e-06	0.0398438
MFSD5	0.258929	1.07967e-09	0.491836	0	0.128401	3.7123e-07	0.00173624	0.119098
KIF12	0.258674	3.03414e-09	0.307017	0	0	1.19502e-06	0.37619	0.0581183
PELP1	0.25839	4.5777e-09	0.202744	0	0.00829048	2.03673e-06	0.0245547	0.506018
GATA3-AS1	0.258149	3.26904e-10	0.0955919	3.2724e-06	0.0115867	2.54536e-07	0.571259	0.0634105
AMPD2	0.25784	9.46517e-10	0.485216	0.0509792	0.0788808	2.70686e-07	0.0307914	0.096293
RHBG	0.257833	9.54162e-09	0.25432	0	0.117491	8.51977e-07	0	0.370355
AGR2	0.25755	8.22913e-09	0.336565	4.10302e-08	0.126948	3.45322e-08	0.276379	0.00255777
GPT2	0.257402	4.16148e-10	0.581595	2.33318e-07	0.074636	9.92766e-08	0.0850029	0.00136378
SPRYD3	0.256823	4.27641e-10	0.323543	3.48478e-05	0.342731	5.88357e-08	0	0.0768688
FSIP1	0.256768	1.16376e-09	0.370964	0	0.184447	1.23695e-06	0.0247061	0.163114
TOGARAM1	0.256395	2.63929e-09	0.114259	5.26316e-08	0.60513	2.61812e-06	0	0.0242135
WBP11	0.255808	0	0.331705	0.0172646	0.375281	6.72447e-09	0.0195853	0.000355559
TIMM44	0.255694	1.77916e-09	0.246227	0	0.288591	6.21006e-07	0	0.209488
TNFRSF12A	0.255687	2.15956e-08	0.190711	0	0.268723	5.09417e-07	0	0.284878
C2CD4C	0.255548	2.71458e-11	0.728916	1.29699e-07	0	1.04926e-07	0.000257582	0.0152782
HAPLN3	0.255315	6.74177e-09	8.18496e-05	0	0.00694079	2.95835e-06	0.0358176	0.701842
SPHK1	0.254923	8.96912e-09	0.214161	0	0.0106533	8.11374e-06	0	0.520254
BCL2	0.254881	6.47517e-10	0.339512	1.20776e-09	0.40048	7.53214e-10	1.08219e-08	0.00512655
ZBTB33	0.254742	4.24141e-09	0.225927	0.0510533	0	2.54669e-06	0	0.468275
AL157702.2	0.254429	0	0.53602	5.41293e-08	0.128075	2.68285e-08	0.0781298	0.00334558
NOTCH1	0.254031	1.2822e-09	0.36726	0	0.164427	1.85871e-08	0.0628509	0.151431
GREB1	0.253377	7.67905e-10	0.281601	0	0.261885	1.65708e-07	0.0437235	0.159413
MSX2	0.253293	1.97437e-09	0.477478	0.046683	0.00440077	1.27646e-06	0	0.218144
LINC00920	0.253166	5.01063e-10	0.64206	0	0.10124	4.23375e-13	0	0.00353319
CX3CL1	0.253015	1.38043e-10	0.0910551	0	0.0100999	1.34188e-06	0.384217	0.261612
IFRD1	0.252057	4.07353e-09	0.0152524	0.0183598	0.0310279	2.81411e-08	0	0.683303
RAP2B	0.251985	1.03762e-09	0.392449	0	0.0451561	6.87609e-07	0.200661	0.109748
TTC38	0.249811	4.89109e-10	0.452433	0.0342623	0.106	1.20368e-07	0.0325559	0.124938
EEF1AKMT1	0.249612	2.9259e-09	0.380069	0	0.0229788	1.78033e-06	0	0.347339
ID4	0.249582	7.46909e-09	0.00134962	0	0	7.00982e-06	0	0.749061
DKK1	0.249462	1.00175e-09	0.481948	0	0	4.40755e-07	0.131073	0.137517
LNP1	0.249106	5.12716e-09	0.309096	0	0.365197	7.2445e-06	0.00169965	0.0748937
SNAPC4	0.249099	1.90312e-09	0	0.0148833	0.498909	6.98465e-07	0	0.237108
TGFBI	0.24904	4.41217e-09	0.31534	0.0240067	0.0403494	8.4366e-07	0	0.371263
SLITRK6	0.248945	7.51026e-09	0	0	0	8.4939e-06	0	0.751046
SPSB3	0.247785	7.21319e-10	0.745836	4.04425e-07	1.81345e-08	1.93745e-08	2.01377e-07	0.0063779
PSAT1	0.247233	2.54601e-09	0.41533	0	0.0865067	6.96065e-07	0	0.25093
PHGR1	0.247078	2.58314e-09	0.379902	0	0.086895	8.1911e-07	0	0.286124
TRIM29	0.24693	1.28453e-09	0.434965	0.0238977	0.0617882	1.18244e-06	3.44707e-06	0.232415
ZNF92	0.246568	0	0.669304	0.0288105	0.0261822	2.01014e-09	0.0175522	0.011583
TIFA	0.246519	5.41383e-10	0.202645	0.00869496	0.205227	0	0.0846931	0.252221
FGD3	0.246209	0	0.27964	0	0.348304	0	0.0355041	0.0903434
EBPL	0.245671	7.72433e-10	0.338619	0	0.244084	3.97938e-09	0.138218	0.0334085
DUSP11	0.245228	9.36507e-10	0.510615	0.0230914	0.0721044	0.106918	0.0260922	0.0159517
PNKP	0.24472	4.10858e-09	0.0217994	0.114003	0.0309574	3.06263e-09	0.000587195	0.587933
NFIC	0.244652	4.16249e-10	0.635855	0.0149317	0.063635	1.84554e-08	0.0406028	0.000323205
PLA2G4C-AS1	0.2446	1.48247e-08	0.178518	0	0.165959	9.47937e-06	0	0.410913
TP53INP2	0.244222	2.32997e-10	0.530435	2.24384e-06	0.0737213	0.108067	0	0.0435516
RAMP2-AS1	0.243804	1.02559e-09	0.599196	0	0.041163	2.58541e-07	5.02885e-06	0.115832
SCAMP1	0.243081	1.02192e-10	0.280062	2.32269e-06	0.407235	7.95062e-09	0.0516543	0.0179661
CSTA	0.242418	5.2895e-09	0.140865	0	0.0114679	1.12243e-06	0	0.605249
AC084033.3	0.242166	3.48423e-10	0.539512	4.31916e-08	0.197651	2.8425e-10	0.0202288	0.000442297
COL6A1	0.241951	1.67262e-09	0.582175	0	0.0161755	5.14031e-07	4.50816e-07	0.159698
SLC2A12	0.241819	1.64988e-09	0.351343	1.76304e-06	0.232878	4.68813e-07	0	0.173958
DERL1	0.24175	1.47041e-10	0.512023	0.0450109	0	6.87555e-07	0.0881743	0.113041
SPEF2	0.241458	2.44575e-10	0.261106	1.49025e-07	0.361637	6.64766e-12	0.107042	0.0287569
PRKAG1	0.241269	1.52044e-09	0.390679	0	0.207251	5.02873e-07	1.86683e-06	0.1608
KRT8	0.241137	6.18826e-15	0.245645	0	0.493587	1.84744e-06	0	0.0196285
FSCN1	0.240642	1.31238e-09	0.550405	0	0.0142042	6.78622e-07	0.0206302	0.174118
ELOVL2	0.240522	1.873e-09	0.317162	0	0.258063	5.76376e-07	1.07457e-06	0.184251
IGFBP2	0.240251	1.4609e-09	0.662668	1.13091e-06	0.095815	1.54714e-07	9.00742e-08	0.00126496
AC106886.3	0.240054	2.78706e-09	0.401528	0.0219817	0.0111592	1.28715e-06	0	0.325275
SUDS3	0.240033	1.4511e-09	0.248487	0	0.144603	1.23356e-06	0.119954	0.246923
RTKN	0.239548	1.97957e-09	0.44914	0	0	4.93123e-07	0.114466	0.196846
FLNA	0.23884	9.28617e-10	0.0409649	0.254047	0.0434379	4.02702e-07	0	0.42271
EDN1	0.238781	8.77326e-10	0.593425	2.22741e-05	0.0201	7.2938e-07	0.0430632	0.104608
TBC1D9	0.23866	2.21009e-09	0.195556	0	0.191584	4.7882e-07	0.186284	0.187916
THBS1	0.23836	4.18565e-09	0.496817	0	0.00606059	2.76896e-06	0.232446	0.0263132
KRT80	0.238233	1.41405e-10	0.745345	2.41634e-07	0	4.45249e-10	0	0.0164226
AC009262.1	0.237288	5.15219e-10	0.165627	0	0.232841	6.19816e-07	0	0.364243
PPP1R14C	0.23721	1.93334e-09	0.0897292	0	0.359288	3.94975e-08	0	0.313772
RERG	0.236675	1.10174e-11	0.230497	0.0047083	0.26258	7.46642e-08	0.263549	0.00199004
LINC01956	0.236666	3.18757e-09	0.396541	0	0	3.93997e-07	0	0.366793
EXOC3	0.236617	2.60305e-10	0.220284	0.0128288	0.452475	8.39461e-08	0.00780887	0.0699862
GRIK3	0.236595	3.52746e-09	9.10386e-05	0	0.236904	1.90866e-06	0	0.526408
MPZL2	0.236448	0	0.727452	0.0196444	7.28458e-08	1.22376e-07	0.000109288	0.0163462
CA6	0.236078	1.11542e-08	4.8603e-05	0	0.140477	3.19676e-06	0.00184519	0.621548
LRFN2	0.236068	2.86281e-09	0.184866	0	0.142793	1.31675e-06	0.0267663	0.409505
ANXA9	0.235792	1.14747e-09	0.61245	0	0	4.538e-07	0	0.151757
DCDC2	0.235666	5.36886e-10	0.319392	0	0.289893	2.62808e-07	0.0221142	0.132934
SUOX	0.235109	1.11903e-09	0.504724	0	0.104607	4.53108e-07	0.0146802	0.140879
NXNL2	0.235003	1.6344e-09	0.229151	0.0183242	0.324952	4.87404e-07	0	0.192569
AC136616.1	0.23483	4.25074e-10	0.704689	0.00817872	0	1.65492e-07	0	0.0523019
KLHL11	0.234451	0	0.268966	0.0245215	0.454806	0	2.61905e-08	0.017256
IGF2BP2	0.23444	6.23676e-13	0.558637	0	0.201281	6.95497e-10	0.00524914	0.000392305
IRS1	0.234221	1.74678e-10	0.553183	0	0.175257	2.1099e-07	1.44424e-09	0.0373384
PXN-AS1	0.234214	1.20328e-09	0.1041	0.0599742	0.288719	7.29086e-07	0	0.312993
RAB5B	0.234112	6.7634e-09	0	0	0	2.4638e-06	0	0.765886
TMEM25	0.233872	1.93827e-09	0.186055	0.0308896	0	3.47836e-06	0.0677957	0.481384
EPHB6	0.233584	8.4445e-10	0	0.0509616	0.00440876	3.46864e-07	0	0.711045
AC092171.3	0.233486	1.42338e-09	0	0	0.0986607	4.58425e-09	0	0.667853
DOC2A	0.233304	2.99174e-09	0.125096	0	0.241357	1.19784e-06	0	0.400242
AC023983.2	0.232906	1.14771e-08	0.698062	0	0	3.24964e-10	0	0.0690328
SERPINB5	0.232529	8.15634e-10	0	0.0448581	8.10378e-06	3.90997e-06	0	0.722601
ST3GAL6	0.232062	5.35223e-09	3.98548e-05	0	0.310073	1.71218e-06	0	0.457823
FARSB	0.231887	7.51848e-10	0.406314	0	0.332759	1.52155e-06	0.0257796	0.00325884
TLDC1	0.231839	4.45728e-10	0.452489	0	0.127008	4.69486e-07	0.187612	0.00104991
CLCN4	0.231803	2.30258e-09	0.249575	0	0.107226	2.41406e-06	0.0225123	0.388881
TTLL4	0.231614	1.66928e-09	0.203222	0	0.349285	6.69807e-07	7.26386e-07	0.215877
AL031663.3	0.230986	2.94318e-09	0.206605	0.0215461	0.190973	1.02369e-06	7.22579e-06	0.349881
NCOA7	0.230839	4.70331e-09	0.371611	0.0203462	0.0697664	9.66423e-07	0	0.307437
FABP7	0.230832	4.98502e-09	8.23372e-05	0	0.132327	1.94688e-06	0	0.636757
ETV5	0.230746	6.72616e-09	0.214498	0	0.107483	1.2967e-06	0.0511561	0.396115
FGB	0.230512	2.05156e-10	0.607329	0.0866807	0.0388393	3.36559e-07	0	0.0366387
CSNK2A2	0.230109	1.41179e-09	0.72001	0	0.0425414	4.21705e-08	0.00462982	0.00271013
RARA	0.230104	9.03212e-10	0.452015	0	0.0619308	4.75228e-07	0.190495	0.0654541
PLIN5	0.229805	0	0.716869	4.77379e-07	0.0101843	1.08225e-07	2.21716e-07	0.0431404
KANSL1-AS1	0.229651	5.35281e-13	0.363753	0.0231075	0.364452	1.28105e-09	0.016847	0.00218933
RNMT	0.229547	2.34876e-09	0.255852	0	0.143394	1.08313e-06	0.0230821	0.348125
CNGA1	0.22902	1.27432e-09	0.150728	0	0.381667	1.69171e-07	0	0.238585
PIMREG	0.228362	4.06924e-10	0.490919	0.0838098	0	4.44065e-13	0.175676	0.0212343
GPRASP2	0.227825	2.65023e-09	0.716619	5.40168e-09	0.052536	9.63546e-11	0.00270471	0.000315907
CYREN	0.227709	8.37845e-10	0.0580862	0.0492418	0.181661	2.72009e-06	0	0.483299
CTR9	0.227696	1.10176e-09	0.74578	0	0.0244227	2.99178e-11	0	0.00210135
BBC3	0.227416	2.02251e-10	0.446811	6.16294e-08	0.192817	2.24551e-10	0.119139	0.0138161
PRSS23	0.227269	3.63316e-09	0.277141	0	0	8.25641e-07	0.163191	0.332398
KRT81	0.227147	1.48769e-09	0.508479	0	0.0376529	6.05028e-07	0.0709866	0.155734
HNRNPR	0.226879	1.47597e-09	0.594606	0	0.0388586	4.92015e-07	0	0.139656
LRRC8D	0.226647	3.57735e-09	0	0.0862151	0	1.6795e-06	0.124782	0.562354
NOP14-AS1	0.226636	4.97333e-09	0.143716	0	0.179695	1.64194e-06	0.137591	0.312361
MSL3	0.226156	1.15077e-10	0	0	0.173229	2.51418e-06	0	0.600613
SPNS2	0.226144	4.22033e-09	0.239521	0.0131559	0.264777	1.10294e-06	0	0.256401
VGLL1	0.226077	0	0.574637	0	0	2.17132e-11	0.145485	0.0538003
BRD9	0.226012	1.53076e-09	0.384041	1.69745e-06	0.254169	2.42977e-07	0	0.135776
EIF4B	0.225793	1.35838e-09	0.687895	0.0223268	0.00665552	9.27131e-07	0.0552656	0.002063
TARBP1	0.225416	8.83408e-09	0.0907038	0	0.612874	5.50186e-08	0	0.0710055
XPNPEP1	0.225269	2.50996e-09	0.568635	0.0104484	0.195631	6.19232e-07	0	1.63071e-05
WARS	0.224984	1.62083e-10	0.690872	1.27345e-07	0.0555477	3.64598e-07	0.0285939	2.2614e-06
CALD1	0.224826	1.30426e-09	0.455324	0	0.0985321	4.23082e-07	0.101185	0.120132
STC1	0.224808	2.48665e-09	0.0635048	0	0.00970721	3.61377e-06	0.0507688	0.651207
AC106782.2	0.224796	4.51921e-10	0.307837	0	0.404843	1.03248e-06	0	0.0625225
MLF1	0.22472	2.68344e-09	0.406367	0	0.223372	2.69538e-07	0	0.14554
UBE2Q1	0.224545	6.68588e-10	0.340122	0.0764956	0.23089	9.21707e-08	0.0440453	0.0839022
FOXA1	0.224467	6.77903e-10	0.449366	0	0.0161226	5.19108e-12	0.309645	0.00039945
TMBIM6	0.224358	7.1311e-10	0.489289	0	0.174911	3.07747e-07	0.00113266	0.110309
FAM198B-AS1	0.224246	6.02412e-10	0.257584	0	0.119029	6.46516e-07	0.318892	0.0802499
AGR3	0.224186	1.79809e-11	0.295124	5.37183e-06	0.0841339	2.74421e-07	0.380884	0.0156664
NCKAP5L	0.224119	8.15916e-09	0.393277	0	0.356994	3.64544e-07	0	0.0256088
STAT2	0.223194	2.57749e-09	0.238856	0	0.500635	1.7051e-06	0	0.0373133
SNX3	0.223048	1.02139e-12	0.310474	0	0.444311	6.76541e-08	0.0200644	0.0021032
HDAC11	0.222609	6.62142e-10	0.734681	0.00373706	0.0375846	1.77769e-08	3.61967e-06	0.00138491
INPP5D	0.222437	2.07829e-09	0.107387	0	0.393131	1.11328e-06	0	0.277044
DNALI1	0.222358	6.06594e-11	0.511989	0	0.0580591	6.86797e-08	0.205404	0.00219083
LINC02367	0.222337	6.69287e-09	0.474515	2.22738e-07	0.297813	6.90025e-09	0	0.00533512
PROM1	0.222217	1.27887e-09	0.411081	2.50597e-07	0.230024	4.19141e-07	0	0.136677
PHYH	0.222213	3.11847e-08	0.264421	0.005252	0.482895	0.0168433	0	0.00837592
CRIPT	0.222087	3.05714e-09	0.127608	0.0129044	0.628584	1.0204e-07	0	0.0088165
FAT1	0.221802	2.99338e-10	0.30282	0	0.0808907	2.12771e-10	0.00708253	0.387405
CES1	0.22102	1.56195e-10	0.739218	0	0.00509883	2.69382e-07	0	0.0346623
AC104667.2	0.22099	8.96419e-10	0.653914	0	0	8.2498e-07	0	0.125094
XBP1	0.220498	1.16358e-10	0.513622	3.01958e-06	0.166795	3.96195e-09	0.0827221	0.0163592
SEC14L2	0.220365	1.18632e-09	0.518068	0.0824453	0.121522	1.61905e-07	0	0.0576
DSC2	0.220287	2.22778e-10	0.36973	0	0.0847629	2.06082e-06	0	0.325218
CDK12	0.220224	3.20985e-14	0.246062	5.25177e-05	0.500858	0	0	0.0328039
SRRM1	0.219355	6.14877e-10	0.457522	6.78436e-08	0.318268	2.44599e-07	0	0.00485489
MICU2	0.219232	5.07299e-11	0.395039	0	0.365128	2.50543e-09	0.00606921	0.0145327
RAD51AP1	0.218942	2.19093e-09	0.585037	0	0	1.27052e-06	0.160962	0.0350571
MELTF	0.21893	2.15416e-09	0.384201	0	0.100895	6.41767e-07	0.024361	0.271612
EIF4EBP2	0.218349	6.14818e-10	0.738475	0.00258289	0	2.45135e-07	3.35151e-06	0.0405893
IL24	0.218339	7.18033e-09	0.0683702	0	0	2.29087e-06	0	0.713289
ATP6V1E2	0.218257	6.14499e-09	0	0	0.00154573	1.98012e-06	0	0.780196
FAM200A	0.217799	1.30971e-09	0.512776	0	0.147631	4.41311e-07	0	0.121794
AC020656.2	0.217754	4.34681e-11	0.666415	0	0.11231	5.48971e-06	0	0.00351528
RBBP7	0.217626	5.0599e-10	0.559651	4.51763e-07	0.219339	4.14299e-11	2.27829e-07	0.00338342
ZDHHC9	0.217621	1.29282e-12	0.627877	6.03541e-05	0.146921	2.985e-06	1.86305e-06	0.0075157
RIPOR3	0.21761	3.6916e-09	2.26138e-05	0.00753365	0.471536	8.90611e-07	0	0.303296
AC022031.2	0.216838	1.21029e-09	0.291373	0	0.259611	8.55424e-07	0	0.232178
PREX1	0.216782	5.0794e-10	0.441874	0	0.22417	2.27686e-07	0.0528364	0.064337
SFT2D2	0.215773	4.24709e-10	0.469618	0	0.172167	1.33231e-07	0.0839891	0.0584527
KCNN4	0.215533	1.85878e-09	0.557156	0	0.0111675	3.28924e-07	0	0.216143
PNISR	0.215521	2.05969e-09	0.514833	0	0.0612699	3.09803e-07	0	0.208376
LTBP1	0.215416	1.12996e-09	0.180701	4.02354e-06	0.515302	4.48893e-07	0	0.0885771
CALU	0.215051	3.23187e-09	0.346305	0.0141751	0.0698623	5.11449e-07	0.0473317	0.307274
FUT8-AS1	0.215017	8.82592e-10	0.541406	2.21364e-09	0.16142	3.02689e-07	0.0292869	0.0528698
ESYT1	0.214993	4.51024e-10	0.58469	1.62592e-05	0.148322	3.9029e-07	0	0.0519787
PRR15	0.2148	1.46334e-09	0.298436	0	0.109872	3.1287e-07	0.229227	0.147664
ARL17A	0.214564	1.6965e-09	0.46538	0	0.314138	1.20471e-08	3.40934e-07	0.00591771
THOC5	0.214385	1.74291e-09	0.425924	0	0.180316	5.04263e-07	0	0.179375
BGN	0.214298	6.81139e-09	9.50573e-05	0	0	1.56295e-09	0	0.785607
SLC26A2	0.213612	0	0.675558	1.18466e-07	0.0387084	3.10506e-12	0.0713577	0.000763765
MALAT1	0.211979	1.46366e-10	0.755641	0	8.74789e-08	2.02038e-10	0.0201872	0.0121921
COQ10A	0.21178	2.25639e-09	0.266008	0.0219173	0.171432	1.02991e-06	0	0.328861
GORASP2	0.211755	2.76982e-09	0.287692	5.71155e-05	0.0982853	1.59077e-06	0	0.402209
ZNF467	0.21134	9.48168e-10	0.375173	0.18033	0	7.32375e-07	0	0.233157
RHCG	0.211324	2.2194e-08	0.000278749	0	0.0264904	3.13785e-06	6.68453e-05	0.761837
EMID1	0.2113	1.31365e-10	0.679856	3.32218e-07	0.0905729	0	1.16985e-08	0.01827
UGDH	0.211163	1.17759e-09	0.737343	0	0	2.50372e-06	0	0.0514915
SEPHS1	0.211066	3.50016e-09	0.363889	0.0536792	0.0607144	7.13581e-07	0.261476	0.0491744
WDR48	0.211023	7.20206e-12	0.401482	0.0233473	0.360876	5.27726e-09	0.00236377	0.000908158
ZBTB24	0.211018	2.15332e-09	0.480765	0.0166748	0.00328585	6.32585e-07	0	0.288256
PLGRKT	0.210995	9.32567e-10	0.575644	0	0.118725	2.75795e-07	0	0.0946349
UBE2E3	0.210972	1.53474e-09	0.572601	0	0.0182318	5.23734e-07	2.45865e-06	0.198192
AC137579.2	0.210859	9.18129e-11	0.558303	0	0.227343	3.13841e-06	0	0.00349166
NXPH3	0.210668	0	0.609741	3.60946e-08	0	1.6861e-09	0.1043	0.0752919
IRAK1	0.20963	3.11555e-09	0.245225	0.254497	0.0274699	4.84086e-07	0.0658827	0.197296
RNF41	0.209614	1.44315e-09	0.40887	0.0537112	0.163693	8.32868e-07	0	0.16411
CHI3L1	0.209611	1.73764e-09	0.193816	0	0	5.25544e-07	0.39285	0.203723
NISCH	0.209583	7.56263e-10	0.0953478	4.98055e-07	0.529191	4.34278e-07	0.0297979	0.136079
FABP5	0.209372	6.36504e-09	1.19091e-05	0.00277375	0.151071	1.98008e-06	0	0.636769
ROPN1L	0.209236	7.83425e-10	0.535056	0	0.242958	1.70143e-12	1.59637e-06	0.0127481
TEX30	0.209214	1.93761e-10	0.315773	0	0.115875	3.28459e-06	0.355648	0.0034856
POMC	0.209045	4.23174e-09	0	0	0.116203	1.10797e-06	0	0.674751
GPR68	0.209026	2.20617e-09	0.266496	0.00353948	0.309353	6.63014e-07	0	0.211585
DHRS3	0.208826	5.66928e-11	0.688663	0	0.0952462	2.70023e-06	0	0.00726204
TMX3	0.208576	7.19663e-10	0.297822	0	0.449595	2.29917e-07	0	0.0440072
P4HTM	0.208516	3.03767e-10	0.748262	2.63905e-07	0.0279792	7.6901e-08	2.3954e-07	0.0152416
EMC2	0.208273	1.05364e-09	0.703706	0	2.81015e-08	1.17669e-07	3.12224e-06	0.0880181
CPA4	0.207796	3.39662e-09	0.286959	2.26894e-08	0.112125	9.6559e-07	0	0.393119
NUAK2	0.20768	1.90075e-09	0.59037	0	4.44799e-06	7.3402e-07	0.000118369	0.201826
SNF8	0.207357	1.86432e-11	0.277691	0.0132771	0.47742	5.89185e-13	0.0112398	0.0130155
CCL22	0.206974	6.02307e-13	0.776355	2.93481e-07	0	2.9146e-07	0.00361377	0.0130569
KRT15	0.206601	1.50844e-09	0.519882	0	0	1.80023e-06	0	0.273515
MAGEA6	0.206036	4.21105e-10	0.741344	0.00115561	1.44363e-06	1.18724e-07	5.66212e-06	0.0514568
AC008771.1	0.205704	1.47397e-11	0.689557	0	0.0194254	0.00309624	0.0796045	0.00261257
PXK	0.205584	4.16964e-10	0.176748	3.50419e-07	0.510023	2.33678e-08	0.102188	0.00545656
NKRF	0.205304	2.57312e-09	0.28243	0.0814097	0.18956	5.4997e-07	0	0.241295
ELN	0.204708	1.59585e-09	0.354372	0	0.237091	5.90848e-07	0	0.203829
PRLH	0.204601	1.69668e-09	0.369107	2.47841e-07	0.119907	7.06468e-07	0	0.306384
GOPC	0.204131	1.5366e-10	0.7133	4.97855e-07	0.0568003	5.88197e-13	0.0109594	0.0148091
MYB	0.203417	7.92108e-11	0.560042	0.0270094	0.184358	1.48215e-07	4.05101e-07	0.0251734
YIPF4	0.202933	9.27116e-10	0.437624	0	0.164235	3.21973e-07	0.114635	0.080572
HRC	0.202715	1.30368e-10	0.683253	0.0638321	0.0500499	1.63904e-07	1.15323e-09	0.000149763
WDR3	0.202394	1.33351e-09	0.332369	0.0120473	0.256748	3.24301e-07	0.0219897	0.174451
CDK6	0.202082	3.8983e-09	0.292474	0	0.261456	2.25462e-06	0.0459409	0.198044
AKR7A3	0.201286	1.20798e-09	0.420989	1.45223e-06	0.256336	3.64338e-07	0	0.121388
TUBA3C	0.201136	7.02378e-10	0.711255	0	0	2.51342e-07	6.18339e-07	0.0876078
PTGFRN	0.201081	6.09936e-11	0.372787	0	0.394892	1.79989e-07	0	0.0312403
MED28	0.200469	4.15004e-10	0.396926	0.0399854	0.266407	4.49062e-07	6.48586e-08	0.0962127
RND1	0.200213	1.02971e-09	0.493955	0	0.115846	3.05594e-09	0.147649	0.0423366
PAX2	0.199384	0	0.453653	0.096599	0	3.99609e-07	0.161902	0.0884611
ETNK2	0.198802	8.57163e-09	0.0473669	0	0	3.03186e-06	0	0.753828
AP000911.1	0.198471	8.19697e-10	0.441537	0	0.00265105	2.11329e-07	0.285554	0.0717865
TESMIN	0.198012	5.89078e-10	0.540321	0	0.221575	3.94022e-07	0	0.0400914
CLIC4	0.198004	3.55436e-09	0.196939	0	0.433871	3.02247e-07	0.00700002	0.164185
TFF3	0.197961	5.24875e-09	0.402561	7.51418e-08	0.166208	1.22159e-08	0.229466	0.0038039
NLRC5	0.197908	1.71682e-09	0.365261	9.68466e-07	0.415213	2.84393e-10	0.00540166	0.0162165
AC006449.2	0.197893	1.23717e-09	0.613549	0	0	6.39887e-07	0	0.188557
GARS	0.197707	1.12644e-09	0.658653	0.00253179	0.0123313	3.7844e-07	0	0.128776
RAI2	0.197626	1.08735e-09	0.195318	0.137087	0	1.9755e-06	0	0.469966
KLHL21	0.197532	9.26302e-09	0.115202	0.0358279	0.319752	9.74338e-07	0	0.331685
IFNGR1	0.197531	9.62241e-09	0.320228	0	0	3.21063e-07	0	0.482241
FAM114A2	0.19744	2.96421e-09	0.288278	0	0.227105	6.72286e-07	0	0.287177
REM2	0.19743	2.45526e-09	0.198978	0.0566996	0.109112	2.28176e-07	0.0216771	0.416104
CEP290	0.197335	1.66866e-09	0.241351	0	0.502893	2.62305e-07	0.0580899	0.000330869
SCUBE2	0.197159	6.60752e-11	0.641415	8.40126e-06	0.125514	9.49828e-09	0.014166	0.0217371
TTC6	0.196978	1.73924e-09	0.126895	0	0.435403	5.17642e-09	0.226586	0.0141378
RSPH1	0.196921	3.8753e-14	0.586612	0.0982772	0.0304347	8.33813e-09	0.0874497	0.000305495
UBALD2	0.196839	1.93614e-09	0.373294	0.00378563	0.313366	3.65236e-07	0.0223577	0.0903573
AP000439.2	0.196775	1.84099e-09	0.451251	0.00970509	0	1.11072e-06	0.0470087	0.295259
CMBL	0.196482	5.0138e-13	0.59632	2.80153e-07	0.162731	5.82699e-12	0.0329683	0.0114992
LINC02487	0.196061	9.03973e-09	0.000366035	0	0	1.58772e-06	0	0.803571
LINC02447	0.196021	3.38487e-09	0.592031	0	0	4.17326e-07	0	0.211948
GPRC5B	0.195935	5.5697e-09	0.000163847	0	0.102782	1.42833e-05	0	0.701105
VSNL1	0.195917	2.93847e-09	0.161414	0	0.279378	4.12817e-07	0	0.36329
SPAG17	0.195885	4.72063e-10	0.375993	0	0.388303	1.43678e-06	0.00289168	0.0369255
RBM4	0.195549	9.57493e-10	0.704867	0	0	1.09036e-08	0	0.0995839
FOSL1	0.195342	5.72644e-09	0.000150779	0.0298743	0	6.58309e-07	0.00299999	0.771632
CCR7	0.195282	4.52303e-09	0.367163	0	0	1.41727e-06	0	0.437553
GUCY1A1	0.195241	6.27314e-10	0.456645	0	0.261194	4.03167e-07	0	0.0869199
PLAU	0.195172	1.53484e-09	0.604195	0	0.0542642	4.61421e-07	0	0.146368
FMOD	0.194937	0.123478	0.61785	0	0	3.20296e-07	0.0571896	0.00654497
DDX21	0.194877	4.93352e-09	0.0224384	0.0829069	0.18507	3.40478e-06	0.0624569	0.452247
LINC01411	0.194421	4.81287e-10	0.274368	0.025001	0.226898	2.60018e-06	0	0.279309
ITGA3	0.194385	2.25916e-09	0.341526	0.051303	0.360868	1.62519e-07	0.0133158	0.0386029
SCGB2A2	0.194195	5.55776e-10	0.566046	0	0.111963	1.50137e-07	0.0443832	0.0834127
AL591845.1	0.194105	5.87194e-10	0.515756	0.000230064	0.247245	4.70876e-08	8.56805e-06	0.0426551
NABP1	0.193862	1.40972e-09	0.589417	0	0.0324123	6.59936e-07	0.00160154	0.182706
MAST4	0.193232	3.1997e-09	0.289218	0	0.380245	4.79743e-07	0.0965141	0.0407902
PHETA1	0.193067	7.74842e-10	0.601072	0.113217	0	1.73746e-06	0	0.0926424
CMPK1	0.192872	5.04529e-10	0.563686	0	0.183129	2.01973e-07	0	0.0603122
FZD4	0.192867	1.72841e-10	0.732516	0	0.0618477	0	7.5637e-07	0.0127688
FBXO5	0.192753	1.08844e-09	0.375433	0.125538	0	8.1559e-07	0.118635	0.187639
ARHGEF4	0.192623	5.29744e-10	0.232002	0	0.441343	4.50587e-07	0	0.134032
AC093274.1	0.192538	8.90924e-16	0.552402	0.00115878	0.242887	2.35367e-07	0.00604273	0.00496994
ERVE-1	0.19197	1.88008e-10	0.684297	0	0	2.2283e-07	2.59427e-05	0.123707
NAA16	0.191835	2.89204e-13	0.166427	0.0102581	0.630079	4.77633e-07	0	0.00139949
NBR1	0.191351	8.45618e-10	0.449468	0	0.253341	1.61617e-07	0.0776604	0.0281792
COQ8A	0.191144	1.35975e-10	0.322332	0	0.273894	9.02895e-08	0.183662	0.0289678
RTN1	0.191117	1.58126e-09	0.441667	0.0101669	0.171474	7.28817e-07	0.0252091	0.160365
RHOH	0.191095	4.84999e-13	0.429508	0	0.30313	4.02203e-13	0.0728344	0.00343191
SORD	0.191082	4.67549e-09	0.349521	0	0.0124502	2.72943e-07	0	0.446946
SERPINE2	0.190727	2.45432e-09	0.317533	0	0	1.95626e-07	0.276045	0.215694
IFT46	0.190639	9.56135e-09	0.0692308	0	0.0543335	1.59372e-06	0.11039	0.575405
TMA16	0.190467	9.35726e-10	0.557475	1.22159e-05	0.130345	1.08436e-06	0	0.1217
CISD3	0.19045	1.43235e-09	0.133521	0	0.585286	3.76986e-10	0	0.0907429
INPP5J	0.190266	0	0.58825	9.9034e-07	0	6.48649e-10	0.192562	0.0289209
ARC	0.190096	3.6727e-09	0.642975	0.0627652	0.0968576	5.49255e-10	1.90299e-08	0.0073059
CCDC74A	0.19005	7.86072e-11	0.806574	2.71378e-07	0	1.40425e-07	0	0.00337578
LINC01117	0.189837	1.12796e-09	0.50858	0	0.125825	3.33188e-07	0.0847857	0.0909714
CAMK2N1	0.189818	8.42948e-09	0.000303576	0	0.0619815	6.21849e-06	0	0.747891
AC015712.2	0.18961	1.2678e-09	0.507316	0	0.170633	5.08719e-07	0	0.132441
PIEZO2	0.189541	3.8097e-09	1.06519e-05	0.0381581	0.369196	1.89859e-06	0	0.403093
ETV4	0.18946	6.92895e-10	0.457615	0	0.272844	3.23605e-07	0	0.0800802
PRIM1	0.189422	3.95069e-09	0.587472	0	0.0564445	0	0.0372741	0.129387
KAZALD1	0.189313	4.35921e-09	0.71982	1.397e-05	0.0781527	2.13238e-06	4.29101e-07	0.0126973
CFLAR	0.189222	1.13841e-09	0.334995	0.0681888	0.284917	9.1359e-07	0	0.122676
S100A9	0.189168	3.18592e-09	0.153403	0	0	0	0.401246	0.256183
TUBB6	0.188913	1.82366e-09	0.349749	0	0.291497	2.17861e-08	0.0757611	0.0940808
TGFBR1	0.188821	0	0.362969	9.23121e-07	0.370733	3.24014e-09	0.0074026	0.0700739
FBXL3	0.188296	1.99329e-12	0.513936	4.27735e-07	0.223273	0	0.0717013	0.00279306
CLDN23	0.188271	4.61705e-09	0.205014	0.0602308	0.0896156	1.59637e-06	0	0.456867
PRKAR1A	0.188134	1.25237e-09	0.622719	0.0134642	0.123131	2.6491e-08	0	0.0525518
BCAS4	0.188013	2.72912e-09	0.575905	5.03544e-06	0	1.10176e-06	0.0045058	0.231571
LINC00957	0.187965	9.96171e-10	3.90731e-08	0.0900009	0.0233876	1.88825e-06	0.314137	0.384508
UNC119B	0.187944	3.47937e-10	0.650945	0.0687449	0.0514547	1.5462e-07	6.10468e-07	0.0409099
OPRD1	0.187675	2.632e-09	0.256108	0	0.210024	7.93408e-07	0	0.346192
EPHA2	0.187447	1.0986e-09	0.516272	0	0.148497	5.98203e-07	0	0.147784
TSPAN13	0.187095	9.73566e-10	0.169119	0	0.240334	0	0.356365	0.0470869
UXS1	0.186984	5.34611e-09	0.223711	0	0.046572	1.20706e-06	0.0738903	0.468842
LINC00504	0.186878	6.25703e-10	0.221449	0	0.351678	8.75778e-07	0.229619	0.0103745
TMEM199	0.186787	1.7272e-10	0.336406	1.66546e-07	0.46399	2.68439e-06	0.00638213	0.00643259
KRT17	0.186736	2.15556e-09	0.552349	0.0334478	1.94886e-06	8.76334e-07	0.190093	0.0373711
AL590399.1	0.186542	3.53149e-09	0.288115	0	0.0931208	1.81681e-06	0	0.432221
MRPL27	0.186528	2.69869e-10	8.75147e-06	0.0205871	0.651819	5.1152e-07	0.0115427	0.129515
CTDSP1	0.186478	0.0185135	0.638339	1.28539e-05	0	7.96389e-08	0.0784066	0.0782495
FAM57B	0.186097	1.54667e-09	0.483044	0.0256321	0.168621	3.75765e-07	0	0.136606
SLC39A6	0.18595	1.42794e-09	0.675656	0	0.00451158	5.41783e-07	0	0.133881
RPF2	0.185904	1.4579e-10	0.53768	3.31034e-08	0	7.45597e-07	0.25378	0.0226355
MAP1B	0.185866	3.03463e-10	0.775913	0	0	3.9202e-07	0	0.0382204
CARD19	0.185838	1.56086e-11	0.441375	3.68902e-07	0.268311	3.54367e-07	0.0454718	0.0590029
TMBIM1	0.185749	5.65464e-09	0.415585	0	0	1.15565e-06	0	0.398664
BBIP1	0.185346	1.09729e-09	0.684814	0	0.0257843	7.24817e-06	0.0580637	0.0459851
DSG2	0.184976	2.32631e-09	0.344664	8.14605e-06	0.153228	6.06962e-07	0.0394697	0.277653
PM20D2	0.184757	3.48691e-09	0.279029	0	0.101727	1.66431e-06	0	0.434486
AC092171.5	0.184387	2.57611e-10	0.802113	0	1.9341e-08	4.02677e-08	1.83834e-07	0.0134998
SFTPA2	0.18413	2.57169e-12	0.808185	0	1.42953e-06	7.51901e-07	7.6031e-06	0.00767492
CLDN1	0.18407	9.72235e-10	0.611431	0	0.0912679	2.90323e-07	0	0.113231
GJB3	0.184035	8.03487e-09	0.3053	0	0	3.29733e-07	0.00148475	0.509179
CREB3L2	0.183958	2.45834e-09	0.0846444	0	0.473191	2.86578e-06	0	0.258204
EPS8L2	0.183822	6.015e-12	0.472438	0.0112475	0	1.61416e-07	0.28498	0.0475122
GTF3C5	0.183723	2.25661e-18	0.607032	0	0.0920115	2.38175e-08	0.11345	0.00378405
SERPINA6	0.183716	5.37548e-10	0.678784	0	0	2.82677e-07	0.0752868	0.0622135
HIST1H1A	0.183316	7.37736e-09	0.124693	0	5.96523e-05	1.04635e-05	0	0.691921
LY6D	0.183308	0	0.417136	1.41526e-07	0	1.54678e-06	0.359836	0.039719
GALNT6	0.182743	0	0.45865	5.04409e-07	0.107294	3.61017e-07	0.190201	0.0611119
INTS1	0.1827	1.91802e-09	0.307239	0.0285354	0.288724	7.37858e-07	0.00796515	0.184837
NUFIP1	0.182322	1.14288e-13	0.640096	1.07958e-07	0.0915969	4.37908e-06	0	0.0859805
MMP14	0.182026	5.71892e-10	0.663739	0.0123006	0.0448235	2.58886e-07	0	0.0971105
ZFAND5	0.181919	6.75122e-10	0.377826	0	0.290728	3.91402e-07	0.0254036	0.124123
KCTD3	0.181422	6.56411e-11	0.201391	0	0.493987	6.94454e-07	0.0820053	0.0411942
PCNT	0.181411	2.35673e-10	0.169395	0.0435512	0.505973	5.8281e-08	0	0.0996701
MLXIP	0.181373	1.70258e-10	0.169889	0.00286722	0.46093	1.34278e-06	0.00393168	0.181008
AC008268.1	0.181292	2.67553e-10	0.435743	7.23193e-07	0.114459	1.92746e-12	0.216115	0.0523913
AL592043.1	0.1812	1.02682e-09	0.290212	0	0.404464	6.37396e-07	0	0.124122
SH3BGRL	0.181188	0	0.728478	0	0.0224921	7.07391e-09	9.85287e-06	0.0678317
AL359636.1	0.181141	1.15773e-09	0.705467	0	0.0876892	1.32142e-06	0.0242845	0.00141683
TMEM26	0.181112	3.75044e-09	0.457575	0	0.113078	1.41844e-06	0	0.248233
KRT16	0.181097	2.4517e-09	0.599147	0	0	7.44301e-07	0.109003	0.110753
LIAS	0.180534	9.3173e-10	0.579409	0.0151292	0.215093	6.40985e-09	2.58525e-07	0.00983494
GABRP	0.180467	9.81726e-11	0.655363	9.59896e-07	0.0910468	9.96919e-08	0.0538491	0.0192731
S100A2	0.180423	7.66546e-09	0.000148841	0	0.0830459	2.7702e-06	0.193017	0.543363
GJB1	0.180375	8.12253e-10	0.759478	1.60675e-05	0.0191596	1.21855e-08	0.0369486	0.00402303
PSORS1C2	0.18026	4.65852e-09	0.282744	0	0.0231351	1.99717e-06	0	0.513859
GPRIN2	0.179981	3.02993e-09	0.372366	0	0.0740131	7.39853e-07	0	0.373639
DRAIC	0.179601	7.24814e-10	0.178381	0	0.198138	4.57803e-07	0.385445	0.0584339
PPRC1	0.179438	4.32993e-09	0.00624763	0.0604035	0.450993	6.29531e-06	3.43381e-05	0.302877
PTPRU	0.179122	1.80114e-10	0.645009	0.00906862	0.166799	2.4348e-07	0	1.40044e-06
LINC01234	0.179097	2.40605e-09	0.390662	0	0.125811	0	0	0.30443
LRP6	0.178733	2.23681e-09	2.28308e-06	0	0.618172	1.35822e-06	0	0.203091
RASGRP3	0.178691	1.32994e-08	0	0	0.308987	2.05866e-06	0	0.51232
IFI44L	0.178481	8.86076e-09	0.631301	0	0	2.88067e-11	0.0944274	0.0957906
SLC25A37	0.178474	2.77359e-10	0.743955	0	0.0767682	5.29206e-07	0	0.000801676
RNF10	0.178355	3.14119e-11	0.507022	0.00324245	0.30424	6.97484e-10	0	0.00714115
LINC00683	0.178251	1.18385e-11	0.67817	0	0.00139581	8.55289e-07	0.120843	0.0213396
LARGE2	0.178118	1.97207e-10	0.534467	0.0282734	0.253605	1.66184e-09	2.94289e-07	0.00553666
LOXL4	0.177964	6.50743e-09	0	0	0.0344138	2.97846e-06	0	0.787619
TLE3	0.177951	1.14625e-09	0.513496	9.30672e-08	0.0828786	3.01652e-11	0.198325	0.0273492
LINC02588	0.177859	1.55513e-09	0.332321	0.000648144	0.289826	5.07177e-07	0	0.199345
SNTN	0.177824	1.98982e-09	0.55567	0	0.122964	1.44695e-07	0.0325804	0.110962
CPT1B	0.177808	3.98851e-12	0.630515	0.00856691	0.149423	1.21786e-07	0.0167989	0.0168886
INTS13	0.177701	8.33509e-10	0.618347	0	0.0920075	5.24767e-07	0	0.111944
CASC9	0.177683	4.67894e-09	0.23112	0	0.160432	1.24615e-06	0.194835	0.235929
CNKSR3	0.177681	0	0.0637939	0	0.299861	1.05071e-09	0	0.458664
SYNM	0.177607	1.75017e-09	0.550956	0	0.0425269	5.54945e-07	0	0.22891
GCNT2	0.177555	1.17244e-09	0.333406	4.9853e-07	0.439121	9.63028e-11	5.06949e-07	0.0499179
CPLX1	0.177521	0	0.621402	1.13351e-06	0.09748	1.94537e-08	0.0802542	0.0233418
NINJ1	0.17751	9.85193e-12	0.434305	0	0.370045	2.09269e-06	9.33725e-07	0.0181371
AC044802.1	0.177424	1.12543e-09	0.7253	0	2.44065e-07	0.054862	0.00464242	0.0377722
ZNF180	0.177233	1.58496e-09	0.228269	0	0.528366	2.51915e-07	0	0.0661323
KIAA1324L	0.176908	1.46047e-09	0.337091	0.00515431	0.308143	5.96705e-07	0	0.172703
CRYAB	0.17688	1.54897e-08	0.134961	0	0.0654348	1.22094e-06	0	0.622724
LITAF	0.176863	9.0095e-11	0.512136	0.183766	0.0900193	3.84875e-09	0.0220664	0.015149
ZNF185	0.176803	0	0.715016	0	0.107386	1.84074e-07	0	0.000795158
PXDC1	0.176734	1.34083e-09	0.632111	0	0.0466445	3.74261e-07	0	0.14451
MYLIP	0.1767	9.71775e-10	0.755043	0	0	4.11273e-08	6.21357e-07	0.0682568
DNAJA3	0.176694	1.72663e-08	0	0	0.371625	1.21331e-06	0	0.45168
BCDIN3D	0.176529	1.52221e-09	0.344274	0	0.0655386	6.82537e-07	0.189289	0.224369
LINC02568	0.176361	0	0.366794	0.0431076	0.332428	1.75741e-08	0.025865	0.0554436
LINC02273	0.176344	1.04445e-09	0.779112	0	0.0051122	0	0	0.0394311
TENT5C	0.176277	4.81026e-10	0.537493	0	0	6.8656e-08	0.244873	0.0413563
ZNF703	0.176152	1.0247e-10	0.72313	0	0.0685146	3.12876e-08	0	0.0322037
GATA3	0.176148	0	0.445082	0	0.00592775	5.19713e-07	0.37116	0.00168117
SERPINE1	0.176015	3.89146e-09	0.242751	0.0809631	0.0910221	1.45187e-06	0	0.409248
PCBP2	0.175964	4.0632e-10	0.517631	1.86034e-06	0.1419	1.33496e-07	0.125711	0.0387919
SFRP1	0.175739	9.14707e-10	0.278958	0.0176321	0.0269289	6.96424e-07	0.344458	0.156283
GLMP	0.175722	3.72264e-09	0.167019	0	0.142639	4.73943e-07	0	0.51462
DCAF4	0.17572	6.13368e-10	0.514444	0	0.228679	1.41005e-07	0	0.081157
NINJ2	0.175439	1.24284e-08	0.117384	0	0.142648	2.26099e-09	0.0155743	0.548954
IER5L	0.175396	3.31076e-09	0.425681	0.0246081	0	7.83944e-07	0.0254775	0.348837
MGLL	0.17533	1.61059e-11	0.771763	0	0.0505708	1.02306e-08	0	0.00233594
ANKRD30A	0.174956	1.00287e-09	0.402265	0	0.124454	1.45931e-07	0.200078	0.0982465
TMEM123	0.174867	1.84006e-09	0.566597	0.000498405	0.0415921	8.34208e-07	0	0.216444
ZNF584	0.174741	5.11562e-10	0.193891	0.0259837	0.328115	2.89521e-07	0	0.277269
SMARCC2	0.174558	3.41529e-10	0.319912	0	0.440113	1.91873e-07	0	0.0654176
ZHX1-C8orf76	0.174162	6.76829e-09	0.336231	8.19048e-07	0.0827936	1.1093e-06	0.06178	0.345031
PITPNM1	0.174043	1.2935e-11	0.800029	0.00184494	9.66994e-08	2.72567e-06	0.0155452	0.00853576
AP1S2	0.173836	2.42685e-10	0.684549	8.46208e-07	0.100635	1.7667e-07	1.03161e-06	0.0409777
KLHDC9	0.173747	1.97361e-09	0.227339	0	0.300488	5.01894e-07	0	0.298426
TNFAIP3	0.173713	1.15489e-09	0.228869	0.014567	0.024268	1.93007e-06	0.383756	0.174824
FBP1	0.173495	5.5499e-11	0.444999	6.26288e-09	0.060411	0	0.312818	0.00827708
SLC34A2	0.173404	3.10915e-09	0.510207	0.0329934	0.0403277	8.54499e-07	0	0.243068
ACKR2	0.173371	9.71515e-10	0.75981	0.0432792	0.0024356	4.39492e-07	0.0190584	0.00204535
LIPH	0.173103	2.75732e-09	0.367098	0.0824269	0.25254	5.64638e-08	0.0657236	0.0591074
CHAC1	0.172913	3.09957e-09	0.0719004	0.0833696	0.215506	2.74394e-06	0	0.456308
LIMA1	0.172868	1.523e-10	0.568922	0	0.102198	1.08487e-06	0.154725	0.00128591
FAAH	0.172802	1.54785e-09	0.589285	0	0.00707686	1.11973e-06	0	0.230835
C9orf152	0.172497	6.10495e-12	0.611511	0	0.0293938	1.17519e-06	0.176064	0.0105326
PPP1R9B	0.172483	5.10791e-09	0.171209	0.244609	0	1.08818e-06	0.0974601	0.314238
PYGB	0.172422	8.28499e-10	0.542516	0	0.18849	2.89897e-07	9.22489e-06	0.0965633
ARMT1	0.172393	1.35193e-10	0.679106	6.66026e-06	0.117866	5.33e-08	2.67635e-08	0.0306282
MAGEA12	0.172384	3.9834e-10	0.780874	0	0	2.88234e-07	0	0.0467421
ZNF446	0.172203	7.25844e-10	0.719575	0	0.0139084	4.51023e-07	0.0083838	0.0859299
CEACAM5	0.172096	1.33247e-09	0	0	0.443585	1.02617e-06	0.00681692	0.377501
AL355338.1	0.171821	1.67744e-09	0.607576	1.52475e-06	0.18046	1.13553e-09	0	0.0401415
MCRS1	0.171505	4.82843e-12	0.627831	1.4196e-06	0.184369	6.98746e-08	0.00806651	0.00822743
ST8SIA1	0.171354	2.75261e-10	0.120257	0	0.456994	1.0898e-06	0	0.251394
POM121	0.171011	0	0	0.0203823	0.706592	5.73322e-07	0.00578533	0.0962295
HID1	0.170926	2.30081e-09	0.472766	0	0.0782879	4.90821e-07	0.026306	0.251714
ZNF891	0.17077	9.48492e-11	0.581176	0.0290255	0.192965	1.21776e-07	0.0259699	9.45647e-05
DHRS2	0.170743	9.29266e-10	0.747269	0.0306133	0.00560692	1.88729e-10	0.0420601	0.0037075
DCBLD1	0.170628	1.1632e-09	0.332666	0.0152494	0.365722	4.71826e-07	0	0.115734
PGLYRP2	0.170516	1.17178e-08	3.66493e-07	0	0.128797	1.09489e-06	0	0.700686
IL17RA	0.170415	1.28005e-09	0.240589	0	0.53055	4.10102e-07	0	0.0584467
CSAG1	0.170212	4.30055e-10	0.778493	6.66113e-07	9.18251e-09	3.22222e-07	0	0.0512937
MEX3C	0.170128	9.32881e-10	0.751242	3.58113e-07	0.0733784	1.71304e-08	1.10281e-06	0.00525037
COL9A3	0.169925	1.21818e-09	0.480467	0	0.24549	3.59228e-07	0	0.104118
LETM1	0.169379	3.81609e-10	0.769876	0	0	5.58837e-07	0.000393893	0.0603501
SLC5A6	0.168966	5.44289e-12	0.594875	0	0.0327286	1.27948e-07	0.202653	0.000777266
PLS3	0.168818	2.0357e-09	0.323237	0	0.165291	1.12721e-06	0.0611669	0.281486
TIPARP	0.16878	3.0433e-09	0.55285	0	0	2.79884e-07	5.2203e-07	0.27837
SMUG1	0.168686	1.1886e-08	0.000205174	0	0	1.62556e-06	0	0.831107
HPDL	0.168635	2.50715e-09	0.390084	0	0.0953798	9.79348e-07	0.0286136	0.317286
KCNJ12	0.168503	3.54815e-11	0.8314	3.80562e-09	4.88867e-07	1.31619e-11	0	9.5827e-05
C2orf27B	0.168112	6.79913e-10	0.771309	0	0	2.85936e-07	0	0.060578
IFI44	0.16789	1.5314e-09	0.666899	0	0.0122327	1.36353e-06	0	0.152977
BAZ2A	0.167731	0	1.87411e-05	0	0.406232	4.42042e-06	0	0.426014
MRFAP1L1	0.167601	1.14888e-09	0.582708	2.60856e-06	0.206452	1.55754e-08	0.0204793	0.0227568
SLC16A14	0.167559	2.61486e-10	0.649151	0.0195846	0.110881	2.85462e-07	0	0.0528247
CELSR2	0.167378	3.46349e-09	0.215588	0	0.118829	2.00484e-06	0.120067	0.378136
ULBP2	0.167337	1.70692e-09	0.488956	0	0.0515282	1.08967e-06	0	0.292178
NUS1	0.167296	1.15062e-09	0.326644	0	0.385266	4.06589e-07	0	0.120794
PVALB	0.166857	6.09271e-10	0.31032	0.0477636	0.211441	3.40943e-07	0.132326	0.131293
TNFAIP1	0.166808	1.03925e-09	0.678606	0	1.36476e-06	7.33662e-07	0.0252423	0.129341
CMTM3	0.166659	7.89488e-09	0	0	0.0254047	4.33169e-06	0	0.807932
MFAP2	0.166282	0	0.736924	0	0	1.44617e-06	0.0556378	0.0411548
AC023509.4	0.166106	3.55494e-09	0.216078	0	0.270411	9.68089e-07	0.0930071	0.254397
HEPACAM2	0.165947	1.53322e-09	0.53447	0	0.00582044	0	0.270585	0.0231773
KIF9	0.165694	1.74367e-09	0.187785	0.00225497	0.435202	6.9073e-07	0.0123755	0.196687
C14orf28	0.165564	1.94706e-08	0.188021	0.0722988	8.50652e-07	3.15456e-06	0.0355894	0.538523
TRGC1	0.165553	1.54393e-09	0.589009	0	0.14989	4.70755e-07	4.76845e-07	0.0955469
PLEKHA1	0.165507	2.01777e-09	0.265032	0	0.342272	8.82079e-07	0	0.227189
HPF1	0.165455	2.45742e-10	0.377748	0	0.333223	1.57088e-06	0.085591	0.0379823
TNFAIP8	0.165016	1.63514e-09	0.402603	0	0.426997	1.15669e-07	0	0.00538347
CCDC110	0.164892	4.41051e-10	0.702571	0	0.0444978	3.2391e-07	0.0223671	0.0656719
BTG2	0.164875	2.45267e-09	0.272862	2.10117e-06	0.37501	2.73133e-10	0.162465	0.0247855
SIRPA	0.164758	6.77309e-10	0.566143	0	0.064645	2.5337e-07	0.12565	0.0788042
CCNC	0.164752	1.73147e-09	0.365956	0	0.175211	1.0044e-06	0	0.29408
KLF10	0.164739	1.13998e-09	0.669792	0	0.108858	3.20065e-08	0.000457945	0.0561528
RAD21	0.16456	1.40458e-09	0.579605	0	8.18475e-06	8.01437e-07	0.0399494	0.215877
DAZAP1	0.164544	4.13398e-09	0.810726	0	0	7.86328e-07	0.00273868	0.0219902
DHX40	0.164245	1.23676e-10	0.834762	0	0.000487182	9.16588e-07	1.48437e-05	0.00049061
KRT18	0.164203	4.20084e-09	0.145484	7.14836e-08	0.644599	3.78133e-06	0	0.0457097
RPS27L	0.163818	2.85965e-09	0.199116	0	0.629523	1.30097e-06	0	0.00754262
TTC22	0.163614	5.62049e-10	0.627776	0.0927965	0.036435	2.12711e-07	0	0.0793783
C12orf43	0.163345	8.32273e-10	0.365571	0.0295143	0.396273	1.86354e-07	0	0.0452964
LAMC2	0.163149	2.28383e-09	0.290448	0.120846	0.183641	2.70262e-07	0	0.241915
ATG5	0.163128	4.41945e-10	0.153244	0	0.548191	2.59595e-07	0	0.135437
TXLNG	0.16296	1.08726e-09	0.470271	0	0.366629	2.44996e-07	1.5419e-09	0.000139891
TMCO3	0.162959	2.34518e-09	0.409953	0	0.355195	2.10115e-06	0	0.0718916
SLC25A23	0.162951	2.09775e-09	0.560311	0	0.053302	3.60003e-07	0	0.223435
GSDMC	0.162917	2.77627e-09	0.42225	0	0.0854147	1.4392e-06	0	0.329417
PIP5KL1	0.162848	4.96079e-10	0.478515	5.62522e-07	0.00355259	3.13504e-09	0.340618	0.0144657
AC018638.7	0.16282	1.73986e-10	0.643817	7.33249e-08	0.193234	5.5167e-13	0	0.000128261
GPR161	0.162554	2.5313e-09	0.421883	0.0581534	0.172355	6.07334e-07	0	0.185054
ZBTB42	0.162458	6.25489e-10	0.60154	0	0.0476179	3.03019e-07	0.0911004	0.0972839
AL024507.2	0.16239	4.2367e-09	0.22797	0.0124216	0	6.14218e-06	9.72561e-06	0.597203
AC093895.1	0.162382	5.08495e-10	0.349265	0	0.448807	4.23722e-07	0	0.0395464
DKC1	0.162209	9.2345e-10	0.312463	0.0760523	0.317716	3.60481e-07	0.0536812	0.077878
ZMAT4	0.162179	7.00622e-09	0.261099	0	0.465889	1.53709e-07	0	0.110832
FDPS	0.16199	4.26333e-09	0.495325	0	0.0695492	3.59717e-08	0.250707	0.0224283
AC137579.1	0.161768	8.78025e-10	0.359695	0	0.471584	2.83208e-09	2.97704e-07	0.00695223
UTP14C	0.161579	1.19194e-09	0.635044	0	0.0834141	4.25949e-07	0	0.119963
AC137630.2	0.161556	1.78688e-09	0.000105596	0	0.322674	3.74313e-06	0	0.515661
SLC35B1	0.161273	9.57329e-10	0.217816	0.0555083	0.508471	6.86493e-07	0.0193967	0.0375345
MC1R	0.161116	2.42898e-09	0.544202	1.72444e-07	0.279762	4.28694e-11	0	0.0149191
SINHCAF	0.161039	2.94411e-09	0.42258	0	0.145418	8.28544e-07	0	0.270963
LEMD1	0.160957	3.5871e-09	0.325523	0	0.194298	4.47591e-07	8.61098e-09	0.319222
CEACAM6	0.160737	2.16394e-10	0.387909	1.43843e-09	0	0	0.450833	0.000520607
ABCA1	0.160695	3.93216e-10	0.145348	0	0.316986	4.78744e-07	0.0718825	0.305089
CMC1	0.160636	9.11265e-10	0.559677	0	0.166841	1.41221e-07	0	0.112845
ST6GALNAC4	0.160605	0	0.726908	9.74378e-08	0.109863	1.17767e-08	0	0.00262418
LINC01644	0.160433	4.21251e-09	0.618799	0	0.0129465	9.94007e-07	0.0317985	0.176023
RAMP2	0.160417	1.11263e-09	0.51626	0	0.224012	5.32135e-07	1.57134e-06	0.0993081
MAPRE1	0.160356	2.38844e-11	0.50113	5.29099e-07	0.316216	3.11943e-07	0.021973	0.000323286
SLC44A4	0.160234	4.83121e-14	0.397624	0	0.00898136	1.45121e-10	0.396731	0.0364295
CXXC5	0.159985	2.27475e-10	0.352231	1.60759e-07	0.160712	4.81316e-08	0.289574	0.0374969
GATA2	0.159955	8.33274e-09	0.470117	0	0	1.29224e-06	0.00551461	0.364411
WDR55	0.159794	1.37515e-11	0.572355	0.0738428	0.0698942	2.24201e-07	0	0.124114
PALM2	0.159518	6.95772e-09	0.293958	2.17473e-06	0.527101	2.41892e-12	1.23415e-07	0.0194202
LYN	0.159481	1.81717e-09	0.341979	0	0.31744	8.31615e-07	0	0.1811
IRX5	0.159405	1.23233e-09	0.692118	5.52479e-07	0	3.80715e-07	2.84556e-36	0.148475
DVL1	0.1594	2.62113e-09	0.395314	0.14364	0.133183	1.17134e-06	0	0.168461
AC100793.4	0.158956	1.40676e-09	0.623374	0	0.005554	1.77629e-08	0.113595	0.0985212
FARSA	0.158872	1.56452e-09	0.234231	0.0289631	0.357647	4.08641e-07	0	0.220286
AL357054.4	0.158861	2.0477e-09	0.627004	0	0.0343075	1.08782e-06	0	0.179826
STK32B	0.158825	2.21535e-09	0.220745	0	0.40562	6.87731e-07	0	0.214811
AMACR	0.158787	5.31043e-11	0.554713	1.22517e-07	0.252145	1.74953e-06	0.0272692	0.00708405
ARL5B	0.158766	9.04902e-10	0.581959	0	0.0895346	3.34192e-07	0.0156563	0.154084
ABCC8	0.158683	8.31687e-11	0.629343	1.44817e-06	0.186296	5.20161e-08	0.0254764	0.00020047
ORMDL2	0.158587	1.11972e-09	0.372435	3.9311e-07	0.468115	2.91978e-10	1.36335e-07	0.000862616
PHF20L1	0.158461	5.18339e-10	0.287302	0.0423188	0.349277	2.84753e-07	0.00877942	0.153862
AC010595.1	0.158407	5.84004e-10	0.792084	0	0	1.75426e-07	3.4119e-06	0.0495059
CYB5R1	0.158359	1.69677e-09	0.624264	1.28537e-06	0.0588603	2.32092e-08	0	0.158515
FMN1	0.15822	9.62189e-09	0.156738	0	0.635547	5.78166e-07	0	0.0494945
KCNK15	0.158072	8.47833e-10	0.475148	0.0309462	0.238345	2.63125e-07	0	0.0974885
LINC01116	0.158045	0	0.268374	0	0.148814	4.92234e-07	0.407533	0.017234
DOK7	0.157847	1.77046e-08	0.213921	0.0140429	0.0414766	2.15132e-06	0	0.57271
BACE2	0.157635	1.28175e-09	0.507184	0	0.128485	8.70343e-07	0.00030079	0.206394
ZNF620	0.157381	1.67794e-09	0.628794	0	0.00107553	3.09393e-06	0.001705	0.211041
AMTN	0.157234	1.50356e-09	0.507316	0	0.104198	8.26188e-07	0	0.231252
CYTIP	0.15698	2.8158e-09	0.490433	0.0540183	0.0448765	4.91275e-07	0.0363636	0.217327
ST3GAL6-AS1	0.156783	0	0	0	0.0558994	2.14667e-06	0	0.787316
C6orf203	0.156635	7.53656e-12	0.726796	8.3244e-07	1.59199e-06	3.70765e-07	0.0877358	0.0288304
IL6ST	0.1566	1.09249e-10	0.563945	2.9026e-08	0.084337	3.80101e-08	0.18119	0.0139285
AC097478.1	0.156586	1.2371e-09	0.155311	0	0.194456	6.16987e-07	0.0456702	0.447977
BAG2	0.156205	3.3083e-09	0.310049	0	0.00315595	2.31709e-06	0	0.530587
ADAM15	0.156201	1.71573e-09	0.766154	0.00459402	0	2.48845e-07	0	0.0730506
MIR29B2CHG	0.156167	4.27143e-10	0.177575	0	0.500905	0	0.108942	0.0564113
TCAIM	0.156137	5.14723e-10	0.131036	3.94839e-07	0.692089	3.54633e-12	0.000788884	0.0199488
LPIN1	0.155707	2.81509e-10	0.414634	0.0150888	0.189155	1.92847e-07	0.160541	0.0648743
SIKE1	0.155579	6.11193e-11	0.565728	1.48637e-08	0.259794	8.70476e-09	0.0188465	5.28125e-05
TMEM41A	0.155554	9.30361e-10	0.489597	0	0.22855	3.84405e-07	0	0.126299
ENTPD8	0.155451	3.30578e-09	0.354757	0.0742216	0.0618202	7.83001e-07	0	0.35375
TPP2	0.155421	3.80239e-11	0.18809	2.11256e-08	0.642644	1.09474e-06	0	0.0138441
PTCH1	0.155378	1.42416e-09	0.40528	0.00041163	0.267777	6.4021e-07	0	0.171153
COTL1	0.155257	4.60574e-09	0.467689	0	0.00743414	1.47528e-06	0.00263233	0.366987
IVNS1ABP	0.154648	4.70425e-10	0.719687	0	0.0650143	9.22004e-11	0.0323758	0.0282748
MKL2	0.154615	9.73016e-12	0.0048159	0	0.769771	4.91676e-06	0.0122584	0.0585357
SBSN	0.154549	6.64396e-10	0.585513	0	0	1.37284e-06	0	0.259936
DOCK11	0.15441	5.10465e-10	0.37723	4.60708e-06	0.412559	3.4416e-07	0	0.0557959
MLPH	0.154349	1.09612e-10	0.3494	0	0.0132467	1.41521e-08	0.482987	1.69514e-05
METAP1	0.154267	3.42615e-10	0.63469	8.83644e-06	0.207697	8.34003e-08	6.25072e-07	0.00333615
ECI2	0.154244	2.28499e-09	0.554182	0	0.231962	8.84313e-07	0.0561364	0.00347481
SOX10	0.154158	2.46988e-09	0	0.0215903	0.13518	4.67078e-06	0	0.689067
DENND2C	0.154134	2.1128e-09	0.354157	0.00310997	0.338371	6.34252e-07	0	0.150228
RUNDC1	0.154116	6.40744e-10	0.699271	0	0.0567917	1.85643e-07	0.0224224	0.0673983
PLRG1	0.153928	0	0.419628	0	0.306207	3.69148e-07	0	0.120237
SOX12	0.153848	4.72999e-10	0.665621	0.0382875	0	1.02891e-08	0.119045	0.0231992
KRT14	0.153611	7.64928e-09	6.8539e-05	0.0168536	0	1.96062e-06	0	0.829465
AC008443.5	0.153437	2.1446e-09	0.316847	0.132657	0.166166	8.39739e-07	0	0.230892
FITM2	0.153352	1.20848e-09	0.617248	0.00591365	0.17692	2.12016e-08	0	0.0465661
MPPED2	0.153349	9.88072e-10	0.54878	0	0.0879107	1.03712e-06	0	0.20996
NPR3	0.153342	1.00359e-08	0.00662871	0.0398762	0.203102	1.45176e-06	0	0.59705
HERC5	0.153238	3.16055e-09	0.465327	0	0	6.18298e-07	0.0341324	0.347303
AL023755.1	0.153202	1.05942e-09	0.453396	0.0117904	0.380738	2.55272e-08	0	0.000873852
PLPP5	0.153007	1.54577e-10	0.648583	0.119361	0.0631621	1.66444e-07	9.65484e-07	0.0158859
TSPAN1	0.152938	5.22063e-14	0.275352	0.00345048	0.0444579	3.6506e-07	0.515945	0.00785614
CTNNBIP1	0.152627	1.5042e-09	0.60974	0	0.0127552	1.23444e-06	0	0.224876
RAB17	0.152605	5.76118e-10	0.523467	0	0	1.13309e-06	0.310454	0.013473
PCSK4	0.152376	7.34003e-11	0.434059	5.46908e-07	0.165939	3.37151e-08	0.239121	0.00850434
PPT1	0.152364	1.45199e-09	0.457701	0	0.0156607	1.19854e-06	0	0.374272
DZIP1	0.152234	2.75392e-09	0.403223	2.17064e-05	0.124834	1.08184e-06	0	0.319686
TLX3	0.15196	2.30118e-09	0.498109	0	0	5.50542e-06	0	0.349925
SCPEP1	0.151955	9.13422e-11	0.619298	0	0	4.71003e-08	0.118089	0.110658
GDF15	0.151817	5.5395e-10	0.365632	0.00372241	0.296679	1.11194e-06	0.119242	0.0629073
C12orf4	0.15176	1.84229e-09	0.0605135	0	0.621026	5.11933e-07	0	0.1667
BAIAP3	0.151636	1.24172e-09	0.561686	0	4.03671e-06	5.32451e-07	0.00458882	0.282084
CRTC2	0.151468	4.60568e-10	0.698919	0.0134874	0.099152	2.132e-07	0	0.0369736
ABCG1	0.151381	0	0.289882	0.0342018	0.165181	3.07086e-07	0.320658	0.0386955
UGT2B15	0.15132	2.01421e-09	0.411206	0.0321282	0	6.95332e-07	0.172915	0.23243
STAC2	0.151201	2.54008e-09	0.450593	0	0.133021	1.93098e-06	0	0.265183
LINC00926	0.151144	1.3607e-09	0.71013	0	0	5.54078e-07	0.0599768	0.0787481
LNPK	0.150744	1.38615e-10	0.464308	4.30464e-07	0.384401	2.62875e-09	0	0.00054722
UPP1	0.150722	6.23587e-10	0.539501	0	0.309075	2.33568e-06	0	0.000700385
AC121338.2	0.150634	7.99183e-10	0.432634	0.055422	0.13021	3.52364e-07	0.0782112	0.152888
CREB5	0.150547	5.46967e-09	0.105172	0	0.286532	7.18984e-07	0.00737985	0.450368
NF2	0.150322	3.17797e-09	1.27591e-06	0	0.519562	1.25595e-06	0	0.330114
PLCB4	0.150272	3.97773e-10	0.318158	0	0.439907	8.24717e-07	0.00863773	0.0830239
APOF	0.150203	3.6621e-09	0.346577	0.0288852	5.67017e-09	8.4292e-07	0.0800087	0.394325
CACNA1H	0.150058	0	0.724264	0	0.100549	2.19863e-08	1.14399e-06	0.0251284
ST3GAL5	0.149827	2.56853e-09	0.587773	7.85087e-06	0.258053	4.77884e-07	0.00401841	0.000320557
SPRY4	0.14981	5.99202e-10	0.272069	0.163277	0.207482	2.16213e-07	0	0.207361
TPR	0.149809	0	0.783557	0	0.0240814	1.23845e-09	0	0.0425524
ZNF503-AS1	0.149737	1.07975e-09	0.512877	1.78432e-06	0.315352	2.6292e-07	8.18693e-07	0.0220306
CCDC183	0.14971	2.04329e-11	0.667943	0	0	7.01099e-07	0.118396	0.063951
ZNF552	0.149475	9.19604e-13	0.299904	0.0272135	0.395672	6.41437e-06	0.126388	0.00134166
INSM1	0.149453	6.31048e-10	0.738696	0.0233551	0	1.37061e-07	0.0012143	0.0872818
SLC4A8	0.149354	2.77154e-09	0.274185	0	0.395646	1.4135e-07	0.0928932	0.0879227
IL34	0.149319	2.26133e-09	0.417445	1.94796e-07	0.174615	9.62347e-07	0	0.258619
SLC25A40	0.14923	6.63999e-10	0.210171	0	0.633304	5.18333e-08	2.1692e-05	0.00727377
TSC22D3	0.149017	4.25228e-12	0.69692	8.69994e-07	0.000266712	2.55407e-11	0.151667	0.00212809
BID	0.148937	1.64754e-09	0.570663	0	0.0727881	4.6144e-07	0.0813345	0.126277
PHGDH	0.148895	5.60245e-09	0.351261	0	0.179717	1.18285e-06	0	0.320126
PER2	0.148867	5.12507e-10	0.446438	0.0479512	0.264073	4.98891e-07	0.0353742	0.0572959
AC069120.1	0.148835	1.83215e-09	0.250721	0.0365937	0.367051	6.27567e-07	0.00864573	0.188154
DUSP4	0.148834	1.14603e-09	0.622329	0	0	4.43558e-07	0.0974132	0.131423
ASB6	0.148737	1.76591e-09	0.700503	0	0.0151929	4.1353e-07	0	0.135566
SRSF12	0.148727	5.89099e-09	1.10728e-05	0	0.339615	6.49047e-07	0	0.511647
RPIA	0.148447	9.52814e-10	0.29356	0.013892	0.109589	2.0582e-06	0.263552	0.170958
C5orf46	0.148114	4.93208e-09	0.728605	1.79481e-11	0.122463	1.03133e-07	0	0.000818196
AC090709.1	0.147913	0.00327686	0.263701	7.28667e-07	0.581127	1.45004e-09	0	0.00398116
MALL	0.147806	2.13491e-10	0.846879	2.05752e-06	4.47002e-08	9.54307e-09	2.84818e-06	0.00530931
CHDH	0.147738	8.27654e-10	0.658711	8.60552e-07	0.160252	2.08929e-08	1.63298e-06	0.0332964
TBPL1	0.147606	2.92818e-10	0.823167	0	0.027862	5.58031e-07	0	0.00136476
PTGER3	0.14758	5.01153e-10	0.664296	0	0.128723	2.09024e-07	0	0.059401
RGMA	0.147459	9.55661e-10	0.642707	0.0126421	0	2.05482e-07	0.10418	0.0930108
MAN2B2	0.147347	8.04526e-10	0.423919	0	0.344856	2.90931e-07	1.00852e-07	0.0838777
GPR162	0.14732	6.29747e-09	0.108235	0.00530296	0	2.65167e-06	0	0.73914
AC087623.1	0.147125	4.51453e-09	0.411678	0.0349013	0.0719312	1.94525e-07	0	0.334365
MKS1	0.147083	6.19394e-10	0.649189	0	0.109625	3.16976e-07	0.0159976	0.0781052
PPP1R15B	0.147018	3.71623e-10	0.804681	5.49838e-06	0	7.90712e-07	0.00240981	0.0458853
TM4SF1-AS1	0.147017	3.9966e-10	0.683395	0	0.110879	1.54171e-09	1.75412e-06	0.0587068
TRABD	0.147015	1.07679e-09	0.669088	0.0370802	0.0308232	6.52533e-07	0	0.115993
MED13L	0.146986	2.10728e-13	0.0833008	0.0131847	0.710227	3.59621e-07	0.00186645	0.0444345
COPZ1	0.146949	1.3588e-11	0.153209	6.43351e-06	0.612643	1.13856e-08	0	0.0871923
RUNX3	0.146894	8.21278e-09	0.234446	0.00891826	0.0630928	2.54422e-06	0	0.546646
LIMK1	0.146769	2.68956e-09	0.189656	0.0476968	0.424889	5.49644e-07	0	0.190989
HR	0.146693	3.75094e-09	0.463587	0.0384271	0.00853679	6.48309e-08	0	0.342756
AC026801.2	0.1466	2.40242e-09	0.14621	0.0155183	0.367543	2.46649e-07	0	0.324129
CCDC15	0.146507	0	0.205197	0	0.224871	4.54386e-06	0.413331	0.01009
PSMD10	0.146452	3.08826e-10	0.247951	0	0.560836	4.16755e-11	0.0120261	0.0327346
NCAPD2	0.146368	7.45661e-09	5.75048e-07	1.41447e-05	0.545763	5.40157e-07	0.0154716	0.292382
LINC00052	0.146298	3.03323e-09	0.450917	0.0459734	0.0171972	4.39905e-07	0	0.339614
CENPL	0.146297	3.73109e-11	0.4249	0.100538	0.0788833	4.01284e-06	0.24545	0.0039269
C2orf68	0.146281	5.2398e-10	0.0250543	0.0224189	0.163131	2.52182e-07	0.121472	0.521643
MCMBP	0.145925	4.31537e-12	0.536495	0	0.315336	1.08653e-08	0.00204222	0.000202205
EWSR1	0.145901	4.57493e-09	0.453862	0.0602076	0.0494126	1.26099e-06	0	0.290616
RRAGC	0.145858	8.51089e-10	0.415009	0	0.312385	5.05016e-07	0.0276409	0.099106
ARHGEF9	0.145857	4.88046e-11	0.156847	0	0.58959	1.37654e-08	0.0156448	0.0920609
ZMAT3	0.145806	0	0.138165	0	0.120243	1.93916e-06	0.0752635	0.52052
PLA2G10	0.145769	4.06443e-10	0.593022	0.0731882	0.0879654	8.38528e-08	0.0455	0.0545555
CDC42EP1	0.145722	1.69001e-09	0.468749	0	0.129159	1.44843e-06	0.00444683	0.251922
CYB561	0.145543	6.33668e-13	0.723972	3.17472e-06	0.0316628	1.47336e-07	0.0833037	0.0155146
AKR1B15	0.145522	3.38999e-09	0.568944	8.3946e-07	0.0298059	1.9543e-06	0	0.255726
AR	0.145521	1.5579e-11	0.465833	0	0.0272579	1.75144e-06	0.360885	0.000500325
MAP3K12	0.145401	6.65375e-10	0.321651	0.105515	0.246552	3.74961e-07	0	0.180881
AMER1	0.145349	4.76997e-11	0.786256	0.0111077	0.0380726	1.10509e-07	0.0119478	0.00726699
NR4A3	0.145334	3.12377e-09	0.408482	0	0	1.43902e-06	0.0415684	0.404614
C12orf66	0.145182	3.81268e-10	0.572826	0	0.00765629	6.25233e-07	0.224312	0.0500238
LINC00842	0.145152	5.86352e-09	0.427581	0	0.0208163	1.21986e-06	0	0.40645
RETREG1	0.145146	3.07253e-10	0.264315	0	0.0704819	1.12834e-07	0.47661	0.0434475
EPOR	0.144991	1.32924e-09	0.472008	0	0.0714797	5.56249e-08	0.00133489	0.310186
RAB7B	0.144991	1.12325e-10	0.449612	0	0.0909049	1.5614e-06	0	0.31449
ITGB3BP	0.144983	5.07776e-10	0.393062	0	0.431686	4.91054e-07	4.57428e-07	0.0302686
SLC39A5	0.144905	9.42035e-14	0.487153	4.74997e-08	0.363492	1.32951e-06	0.00444777	3.09449e-07
LMO7	0.144881	3.34323e-09	0.294312	0.00574939	0.449673	1.99568e-09	0	0.105385
RAB9A	0.144875	2.19402e-11	0.766814	0.0456373	1.54087e-05	1.06737e-06	1.97312e-07	0.0426572
KRT5	0.144749	3.5687e-09	0.429187	0.022696	0	1.17557e-06	0.000733661	0.402633
CERS2	0.144612	5.93613e-10	0.75384	0.025418	0.0241867	1.00558e-07	0	0.0519438
RABL2A	0.144525	3.38834e-09	0.21353	8.50486e-06	0.62693	1.69279e-08	0.0070102	0.00799562
RGR	0.144502	9.99308e-09	7.09789e-05	0	0	1.10273e-05	0	0.855416
ZNF569	0.144372	1.04701e-09	0.282008	0	0.505337	1.28062e-07	0.0449856	0.0232963
TPRG1	0.144145	5.89799e-10	0.309921	0.0590883	0.38603	1.94744e-06	0	0.100813
AC004921.1	0.144083	5.30078e-12	0.728873	0	0.122002	3.52354e-08	0	0.00504262
LINC01660	0.144058	6.9043e-14	0.769217	0	0.0867101	5.6997e-09	6.69113e-06	8.33262e-06
PRKACB	0.143811	1.88186e-09	0.434363	0	0.228221	6.57249e-07	6.30366e-07	0.193604
HCAR3	0.14379	2.21342e-09	0.513852	0	0	1.24045e-06	0.10425	0.238107
ATP6V0A4	0.143748	6.68249e-11	0.63205	1.20511e-06	0.219462	5.43959e-14	1.0904e-07	0.00473933
LTC4S	0.1436	1.44885e-09	0.520144	0.0294952	0.117485	7.00023e-07	2.2196e-05	0.189253
TNFAIP6	0.143544	7.2918e-09	4.46976e-05	0	0.00114916	1.63325e-06	0	0.855261
UBQLN1	0.143294	0	0.680631	1.69181e-09	0.173544	7.42356e-08	1.16236e-06	0.00253065
TGFB2	0.143256	2.29545e-09	0.230406	0	0.353141	4.19628e-07	0.0762813	0.196915
ABCD1	0.1432	5.52499e-10	0.517971	0.0998881	0.0874215	7.53057e-07	0	0.151519
AC027031.2	0.142934	3.16733e-09	0.463356	0	0.0460606	1.12143e-06	0.00940903	0.338239
GSEC	0.142907	8.33793e-10	0.758467	0	0.00100922	4.48548e-07	3.20809e-07	0.097616
STMND1	0.14279	2.4316e-11	0.70102	0	0.0654123	1.9324e-13	0.0888584	0.00191908
CCDC24	0.142685	1.3613e-09	0.247948	0.0121533	0.331708	5.13981e-07	0.0226355	0.24287
KRT86	0.142682	0	0.633197	0	0.186509	1.37753e-07	0	0.0376118
AC006449.5	0.142561	2.2404e-09	0.359287	0.0132538	0.261432	6.90903e-07	0	0.223465
KCTD9	0.142514	4.65613e-10	0.168134	0.0151266	0.479682	6.08752e-09	0	0.194544
RNF25	0.142501	1.29893e-10	0.703065	0	0.10624	9.54005e-08	0	0.0481941
ZNF214	0.142225	2.47807e-10	0.656497	0.0403624	0.113555	1.60927e-09	0.0135797	0.0337804
THSD4	0.14213	8.39621e-10	0.0774448	0	0.612159	1.00128e-08	0.0408979	0.127368
TRIM3	0.142056	6.80105e-11	0.402509	3.00224e-08	0.0839339	0.0235856	0.340176	0.00773919
PQLC1	0.14202	3.84495e-09	0.199477	4.87384e-05	0.232502	3.17998e-07	0.0181698	0.407782
IFITM2	0.14197	1.28074e-09	0.388491	6.943e-07	0.280641	4.56991e-09	0.170247	0.01865
ADIRF	0.141904	2.31447e-11	0.382286	5.07426e-09	0.344381	4.56688e-12	0.122425	0.00900393
ATAD3B	0.141892	1.21694e-09	0.437896	0	0.310383	4.90938e-08	0	0.109829
SLC25A33	0.141871	9.22419e-10	0.631602	0.0420445	0	8.06015e-07	0	0.184483
CNTD1	0.141838	4.87515e-09	0	0	0.0569429	6.49167e-06	0.0444549	0.756758
ARHGAP30	0.141692	5.21519e-10	0.418851	0	0.352833	1.82693e-07	0	0.0866226
GAMT	0.141411	0	0.260308	4.4877e-07	0.229438	6.58092e-09	0.355881	0.012962
RARRES3	0.141273	1.23322e-10	0.432345	8.65005e-10	0.309534	1.68734e-07	0.0701253	0.0467225
SVIP	0.141265	6.74647e-10	0.52711	0.0162614	0.271928	5.02468e-08	0	0.0434359
ARRDC1	0.141202	3.49763e-10	0.820946	0	0	7.02083e-07	5.62534e-07	0.0378504
NAB2	0.141167	9.5127e-10	0.000170921	0	0.115932	0	0.0423296	0.700401
SEMA3B	0.141121	1.53911e-09	0.576341	0.00885746	0.021585	5.09399e-07	0.0792902	0.172805
DGUOK	0.14093	3.05729e-09	0.111047	0.0417701	0.439787	6.69632e-07	5.32719e-06	0.266459
AC109630.1	0.140866	6.84293e-10	0.6493	0	0.100789	2.01545e-07	9.88213e-08	0.109045
GIPR	0.140749	5.22236e-10	0.317668	0	0.439218	1.95197e-06	0.0462192	0.0561441
PTTG1IP	0.140645	1.3298e-09	0	0.0143798	0	2.20821e-08	0	0.844975
DNMT1	0.140502	2.1717e-09	0.751846	2.45147e-06	0	2.9046e-07	0.0830388	0.0246104
ERVK3-1	0.140469	1.02136e-09	0.358769	0	0.401398	2.67768e-07	0	0.0993633
AC008703.1	0.14043	1.90592e-09	0.557859	0.0217872	0	6.17772e-07	0.0209259	0.258997
CEACAM21	0.140361	2.37698e-09	0.679972	0.0231229	0	3.30607e-07	0.0822923	0.0742517
U62317.2	0.140202	3.31111e-09	0.243268	0	0.247757	6.16426e-07	0	0.368773
MAP3K6	0.140023	1.39215e-09	0.527927	0	0.041049	2.3562e-06	0.0390118	0.251986
ARMC6	0.140014	2.73494e-09	0.00277066	0.184831	0	7.40013e-08	0	0.672384
BRIX1	0.139979	1.3638e-08	0	0.101833	0.426648	4.43402e-06	0	0.331535
AC000124.1	0.139734	3.71442e-09	0.213264	0	0	1.26019e-06	0	0.647001
TRPV6	0.139542	1.15056e-09	0.739595	0.00845971	0.0222432	3.52323e-07	1.33858e-09	0.0901603
GLIPR2	0.139356	3.01671e-10	0.633262	0	0.0692265	2.46399e-07	0.156275	0.00188032
TTC39A	0.139286	2.88603e-10	0.759046	0	0.0270049	8.38401e-08	0	0.074663
VEGFA	0.139274	2.78965e-09	0.133961	0	0.285849	0	0	0.440917
GLUD1	0.139231	5.22269e-11	0.419354	0.0198269	0.278407	2.37975e-09	0.102595	0.0405854
TNFRSF21	0.139229	1.28728e-09	0.66209	0	0.163343	1.3123e-06	2.97899e-07	0.0353364
CYP27C1	0.139225	2.57022e-08	0.000215788	0	0.163672	9.11897e-06	0	0.696878
MOXD1	0.139125	5.65862e-09	0.00020617	0.00653778	0.232927	8.138e-07	0.000701531	0.620501
LEF1	0.139047	1.11781e-09	0.607847	0.00349641	0.0873602	8.07739e-07	0	0.162248
MLLT11	0.139016	2.27451e-09	9.12372e-05	0	0.0773982	1.844e-06	0.0794242	0.704069
EGR3	0.138896	1.83658e-09	0.188743	2.61479e-06	0.375117	2.21625e-06	0.0303362	0.266902
AC245041.2	0.138786	4.86663e-09	0.241974	0	0.167495	1.51063e-06	0	0.451745
C7orf26	0.138775	6.20617e-09	0.367565	0	0.00989881	3.07073e-06	0	0.483758
CCNL2	0.138679	8.45489e-11	0.592887	0	0.201385	0	0	0.0670494
TMEM229B	0.138638	1.31325e-09	0.461532	0	0.389497	1.67452e-07	0	0.0103329
METRN	0.138632	3.06993e-10	0.550922	0.0986788	0.196512	2.69316e-09	0	0.0152549
IMPA2	0.138326	0	0.519862	0.0726784	0.0203608	1.80548e-06	0.241495	0.00727557
MUC19	0.138314	5.39883e-10	0.54196	0	0.197708	1.17926e-07	0.12199	2.73309e-05
BOC	0.138281	1.40234e-09	0.500601	0	0.219431	5.81186e-07	0	0.141686
FGFBP1	0.138247	5.76802e-09	0.373065	0	0	2.00364e-06	0	0.488685
SERTAD1	0.138222	5.32094e-11	0.204157	0	0.585888	1.68909e-09	0.071642	9.10529e-05
LRRIQ1	0.138143	2.84044e-10	0.368085	0.047525	0.35254	8.08405e-07	3.24183e-07	0.0937062
FAM198B	0.138097	1.08055e-09	0.333536	0	0.030256	3.64621e-07	0.370703	0.127408
PUM3	0.138085	7.46142e-10	0.416751	0.0120615	0.332203	9.62471e-10	0.0942881	0.00661218
LINC01198	0.137991	5.94009e-09	0.504206	0	0.0908154	4.75578e-07	0	0.266987
RAD51AP2	0.137839	2.48233e-09	0.397342	0	0.00132089	1.30202e-07	0	0.463497
RAD51C	0.137785	6.88453e-10	0.626994	0	0.0291935	1.99362e-07	0.122282	0.0837457
SLC6A11	0.137704	2.5413e-09	0.327106	0	0.207046	1.00197e-07	0	0.328144
EXOC7	0.137692	6.11991e-09	0.77875	5.35583e-07	0.0834512	1.00251e-06	6.41702e-09	0.000104871
HHIPL1	0.137284	5.65444e-10	0.644053	3.10178e-07	0.182429	3.24057e-12	0	0.0362331
GPRIN3	0.137227	1.41503e-09	0.671106	0	0	4.4573e-07	0	0.191666
NTAN1	0.137111	3.98595e-10	0.0815386	0	0.256804	1.89594e-10	0.136631	0.387916
MRNIP	0.137029	0	0.377857	0	0.476271	4.50751e-09	0.00755451	0.0012895
AC087623.3	0.137018	2.17736e-09	0.500631	0.0677977	0.0915747	1.32207e-07	0	0.202978
CEP135	0.136956	1.608e-12	0.199362	2.05915e-08	0.596569	5.60667e-07	0.0662444	0.000868356
AP003774.1	0.136555	9.57799e-12	0.829989	1.11668e-08	0.0239386	1.19517e-06	0	0.00951647
GIN1	0.136544	1.74282e-08	0.216378	0	0.53168	6.90111e-07	0.0813273	0.0340692
PLPBP	0.136506	3.47543e-10	0.73262	0.09164	0	1.16985e-07	0.0104211	0.0288132
AC104454.2	0.13645	9.63926e-09	0.388996	0	0	4.85268e-06	0	0.474549
FBXO32	0.136414	3.49645e-10	0.590859	0	0.187188	3.43139e-07	0	0.0855396
L3MBTL3	0.136303	5.32056e-11	0.284304	0	0.462493	3.14178e-06	0	0.116898
BOP1	0.136248	7.14637e-10	0.565458	0.0627209	0.1685	1.70866e-08	0.0617135	0.00535936
LINC02130	0.136226	4.63313e-09	0	0	0	2.18948e-06	0	0.863772
PANK1	0.13615	1.58832e-09	0.364321	0	0.309465	5.01989e-07	0	0.190064
C1QTNF1	0.136074	1.27895e-09	0.733197	0	0	4.14404e-07	0	0.130728
ARHGAP40	0.136072	1.81313e-11	0.763383	0	0.0964877	4.60244e-10	0.00101382	0.0030431
CLUH	0.135906	7.01393e-08	0	0.104703	0.417201	5.81283e-06	0	0.342184
NPHP1	0.135781	6.9225e-10	0.578593	0	0.131117	1.82601e-07	0.0947242	0.0597857
PPARA	0.135759	9.2911e-10	0.570068	0	0.24704	4.56608e-07	0	0.0471331
FICD	0.135599	9.28142e-10	0.680863	0.0635667	0	1.11167e-07	0	0.119971
BTG3	0.135526	2.8746e-09	0.760303	0	0	1.61799e-08	0.0865172	0.0176537
TMEM175	0.135521	7.85415e-10	0.495538	0	0.275538	1.99751e-07	1.15231e-06	0.0934008
LINC01843	0.135426	2.97683e-09	0.420605	4.26652e-05	0.0671813	2.13273e-06	0	0.376742
VCAN	0.135362	6.10691e-09	7.51652e-07	0	0.115594	3.86784e-06	0	0.749039
HOOK2	0.135336	7.57766e-10	0.588312	0	0.139507	7.22666e-07	0	0.136844
FAM171A1	0.135294	1.74478e-09	0.326541	0	0.325549	5.96558e-07	0.0134867	0.199129
RIN3	0.135217	1.61802e-09	0.290519	0	0.417843	3.74539e-07	0.0102326	0.146189
AC138207.2	0.135044	3.09003e-09	0.563904	0	0.0725002	1.30642e-06	0	0.22855
C6orf141	0.134912	7.32414e-09	0	0	0	3.78504e-06	0	0.865084
AC011498.4	0.134887	1.40667e-09	0.323511	0	0.293123	7.50213e-07	0	0.248479
KLHDC7A	0.134864	3.97003e-09	0.687903	0.0186528	0.0589594	2.92381e-11	0.0266021	0.073018
OPTN	0.13466	5.56318e-14	0.767038	0	0	1.19456e-06	0.057949	0.0403525
STK24	0.134638	9.2168e-12	0.373845	0	0.481193	3.91589e-06	0.00926217	0.00105713
RIBC1	0.134622	7.23788e-09	0.182272	0	0	2.34118e-07	0.0371076	0.645998
SLC44A2	0.134536	3.43968e-09	0.257453	0.0532669	0.273517	9.71021e-07	0	0.281225
NUDT11	0.134526	7.06154e-11	0.857636	0	1.98579e-07	1.76558e-08	3.64131e-05	0.0078022
FAM136A	0.134411	2.02565e-09	0.00591343	0.0398359	0.484991	6.01789e-09	0.146851	0.187998
TNNT1	0.134364	2.34054e-09	0.475254	0	0.222005	5.95585e-07	0	0.168377
FLOT1	0.134319	3.37715e-09	0.409023	0	0.104073	1.01331e-06	0	0.352585
AMBP	0.134111	7.36162e-09	0.0146782	0	0	2.74085e-06	5.7777e-06	0.851202
NSL1	0.133972	5.08587e-10	0.312556	0.0547763	0.0911679	4.31547e-07	0	0.407528
PUS7	0.133844	0	0.0473254	0.0964882	0.643975	0.0139583	1.68435e-10	0.0644091
PLPPR3	0.133774	2.67188e-09	0.392267	0	0.241504	5.60389e-07	0	0.232454
SPDEF	0.13376	2.52677e-09	0.735499	0	0.0181831	4.89486e-10	0.098491	0.0140673
SRPK3	0.133734	2.5754e-11	0.83518	0	4.40912e-07	1.282e-07	8.00634e-08	0.0310848
B3GNT5	0.133615	0	0.28022	0	0.111882	5.92486e-07	0.204192	0.270091
SOX11	0.133575	1.12373e-11	0.614913	0.00127046	0.00118291	3.52693e-06	0.24781	0.0012457
NCK2	0.133571	1.51007e-10	0.465879	8.66461e-05	0.355708	6.20997e-07	0.0323391	0.0124165
NCCRP1	0.13354	1.82429e-09	0.564061	0	0.0407861	5.87099e-07	0.00293028	0.258682
ARL8B	0.133478	8.7213e-12	0.270985	0.0535685	0.535532	5.98739e-07	3.45467e-05	0.00640184
BBS12	0.133445	7.41046e-10	0.741521	0	0	3.16118e-07	0	0.125034
AC087752.4	0.133407	8.15425e-11	0.769978	1.68098e-07	0.0802686	8.77368e-10	0.0163209	2.52443e-05
PLSCR1	0.133341	7.18978e-10	0.66937	0.0323265	0.0483953	2.88967e-07	0.0627312	0.0538359
PABPC4	0.133179	2.88719e-09	0.147095	0.0698372	0.0599452	5.88366e-07	0.0426456	0.547297
TP53INP1	0.133164	5.45743e-09	0.383336	0.0535967	0.272164	6.36171e-07	0	0.157738
GUCY1B1	0.133047	1.09485e-09	0.615608	0	0.119726	3.6493e-07	0	0.131619
SHC2	0.132911	1.03127e-09	0.681641	0	0.0618832	4.545e-07	0	0.123564
SMARCA2	0.132859	5.62623e-10	0.128725	9.00341e-05	0.607299	1.15785e-07	0.0183152	0.112712
MARCH10	0.132824	1.19463e-09	0.226026	0.00796985	0.431331	8.37255e-07	0.00031215	0.201537
SEMA3G	0.132808	1.10453e-09	0.788658	0	6.44222e-07	1.26871e-07	0	0.0785331
EVL	0.132701	1.24256e-09	0.314006	0	0.394836	6.31487e-07	0.0194325	0.139024
AP001528.2	0.13266	0	0.427245	0	0.406241	0	0.0201868	0.0136676
AL009178.3	0.132446	1.48352e-09	0.395349	0	0.299299	6.20926e-07	0	0.172905
MAPK8IP2	0.132317	3.79139e-10	0.495089	0.0520374	0.0432435	9.83947e-07	0.264909	0.0124021
WT1	0.1323	0	0.769543	4.98757e-07	0.0803309	2.89134e-07	0	0.017825
INPP5E	0.132297	5.57435e-10	0.557478	0.0683074	0.171977	2.22392e-07	0.000102598	0.0698381
AC092667.1	0.132208	5.26223e-10	0.670969	0.00195193	0	2.25227e-07	0.191687	0.00318338
CD46	0.132201	1.60474e-09	0.362557	0	0.366043	4.39888e-07	0.00383241	0.135367
KCNJ3	0.132143	9.42785e-10	0.591534	6.84317e-08	0.0749933	2.4771e-07	0.12936	0.0719694
CADM1	0.132074	4.98637e-09	0.258941	0.0444382	0.369048	1.10341e-07	4.47167e-06	0.195495
NAMPT	0.132018	2.96825e-09	0.267774	0	0.0408851	1.92382e-06	0	0.559321
PEX3	0.13194	1.38163e-09	0.391596	3.91828e-07	0.41487	2.13342e-07	0	0.0615938
CDK16	0.131879	2.16659e-16	0.616887	0.0370082	0.187981	1.32582e-06	0.0249433	0.00130035
KCNMB2-AS1	0.131796	1.31024e-09	0.357481	3.67121e-08	0.492611	1.62241e-07	0	0.0181122
BAZ1B	0.131632	3.34709e-09	0.000517023	0	0.437786	2.66768e-06	0.0348414	0.39522
KIAA1324	0.131277	3.42634e-11	0.536087	0.0227884	0.132502	2.97789e-08	0.177343	2.18686e-06
MTR	0.131209	3.58999e-09	0.265534	0	0.599883	1.20345e-06	2.15659e-07	0.0033722
AC015921.1	0.1312	1.35469e-09	0.683384	0	0	4.77775e-07	0	0.185415
RALGPS2	0.131168	5.49092e-09	0.150711	0	0.431798	4.14938e-07	0.144948	0.141374
IFT88	0.131159	6.05564e-11	0.0957132	0	0.711735	4.65116e-10	0.0218165	0.0395766
TTC8	0.131123	0	0.110764	0	0.590694	0.0304768	0.018649	0.118293
GCAT	0.131028	2.60551e-11	0.312705	5.66631e-05	0.261576	3.65166e-07	0.287433	0.00720118
FAM90A1	0.131028	0	0	0	0.182758	4.37885e-10	0	0.686215
TRAM2	0.130978	1.19623e-12	0.304717	0	0.563655	2.38423e-07	0	0.000649615
ART3	0.130901	6.64293e-09	0.415205	0	0.0624158	1.41769e-07	0.38812	0.00335868
CYP27B1	0.130826	3.79251e-10	0.64184	0.117722	3.37185e-07	2.5579e-06	0.0645376	0.0450716
TRIP13	0.130813	3.37266e-09	0.466201	0.0557056	2.66859e-07	0.136909	0.177521	0.0328501
SDC1	0.130776	7.67899e-10	0.747617	0	0.0223727	2.82205e-07	0	0.0992338
SLC25A45	0.130656	6.665e-10	0.783978	0	0	3.82736e-07	0	0.0853658
RUNDC3B	0.130542	0	0.353023	1.07383e-06	0.509037	1.4956e-08	9.00259e-09	0.00739774
HCAR2	0.130531	0	0.844296	0	2.03679e-07	9.07661e-07	0	0.0251722
RCOR3	0.130384	5.2481e-09	0.0993899	0	0.677432	8.4199e-12	4.33042e-07	0.0927934
HDAC6	0.13025	3.98465e-12	0.814144	1.29049e-09	0.0520693	0	1.22666e-07	0.00353708
KRT6B	0.13013	1.22868e-09	0.73133	0.030508	0	3.2838e-07	0	0.108032
KCNH1	0.130013	4.33618e-10	0.21754	0	0.523786	2.38502e-06	0	0.128658
FAM83C-AS1	0.129986	4.331e-10	0.78089	0.0583867	8.55632e-08	1.45007e-06	2.4063e-06	0.030733
TDRP	0.129934	1.38321e-09	0.45304	0	0.214544	7.59756e-07	0	0.20248
HMGN5	0.129932	4.31526e-10	0.709156	8.81464e-07	0.0851115	1.65871e-07	4.38708e-08	0.0757987
CRABP1	0.129667	2.84997e-09	0.543245	0	0.040575	8.08352e-07	0	0.286512
CLIP1	0.129645	2.64801e-13	0.330286	0.00356584	0.525954	3.56974e-08	3.4713e-08	0.0105485
ACOX2	0.129632	1.31765e-09	0.683816	0	0.00940356	3.5389e-07	0.0440964	0.133052
MATN4	0.129543	1.08411e-08	1.73502e-05	0	0.0917735	3.46307e-10	0	0.778666
SLC25A46	0.129521	1.67941e-11	0.0564453	0.0301701	0.638356	2.87664e-07	0	0.145508
WAPL	0.12948	6.20804e-10	0.149153	0	0.634686	9.01436e-07	0	0.0866795
HRASLS	0.129353	1.33442e-09	0.607769	0	0.0473409	3.5995e-07	0.0596172	0.155919
TWF1	0.129265	8.89768e-09	0.333142	0.0048962	0.366926	7.80784e-06	0.0997797	0.0659831
MTFR2	0.129197	5.44366e-10	0.363638	0.218247	3.11617e-06	2.47039e-13	0.236975	0.0519399
BCL11A	0.129183	3.49915e-10	0.552237	0	0.215211	2.11782e-07	0.0348735	0.068495
RCC2	0.129099	1.61839e-09	0.284634	0.0509836	0.296441	1.11471e-06	0.0374502	0.201392
CFAP69	0.129098	3.35181e-09	0.133019	4.89512e-07	0.637506	5.16389e-07	0.0342657	0.0661105
RDH10	0.129088	3.20611e-10	0.45789	0	0.177309	0.136429	0.0669416	0.0323429
BFSP1	0.129054	7.25132e-10	0.561407	0	0.191399	5.65228e-07	0	0.11814
LRIG3	0.12892	2.035e-11	0.519011	0	0.350998	9.15022e-07	1.79047e-05	0.00105267
LINC01436	0.128906	3.97147e-09	0.557358	0	0.0160171	1.53729e-06	0	0.297718
BRF2	0.128896	1.43386e-09	0.628449	0.105957	0.0175456	3.73208e-07	0	0.119152
TOB1	0.128803	1.76776e-09	0.487653	0.0105787	0.262821	6.4303e-08	0.0533247	0.0568198
CBR3	0.12869	1.30276e-09	0.497046	0	0.280821	1.34974e-07	0	0.0934432
SIDT1	0.128664	4.01624e-11	0.334932	1.24119e-07	0.456975	6.50634e-10	0.0616993	0.0177303
AL590617.2	0.128662	1.32397e-09	0.65857	0	0	4.0288e-07	0.028527	0.184241
NUP35	0.128503	1.32442e-10	0.247636	0	0.560674	7.0383e-12	3.60031e-07	0.0631857
USB1	0.128408	2.63472e-09	0.600887	0	0.0057266	4.3332e-07	0.0335961	0.231382
AL391422.3	0.128386	2.09294e-09	0.698789	0	0	5.68317e-07	0	0.172825
KRT4	0.128339	1.75345e-09	0.696913	0	0	6.51107e-07	0	0.174747
PTK7	0.128333	1.77126e-09	0.505485	0	0.258722	1.22487e-06	9.00501e-08	0.107458
AC127024.6	0.128319	1.73984e-09	0.563246	0	0.0667059	8.99832e-07	0	0.241729
PAQR6	0.128294	1.45874e-09	0.644593	0	0.107633	2.1074e-07	4.55738e-07	0.11948
MISP	0.128226	3.04173e-10	0.542113	0	0.0620187	6.8584e-07	0.157328	0.110314
S100A8	0.128131	2.54911e-10	0.520316	1.70178e-06	0.0317086	1.02115e-09	0.28593	0.0339122
MANBAL	0.127903	1.47278e-09	0.556209	7.02895e-08	0.291223	5.38089e-12	4.66385e-07	0.0246644
PAGE5	0.127653	2.24132e-10	0.687519	0.0229532	0.066901	2.83437e-07	2.8538e-06	0.0949698
TMEM51	0.127558	1.69376e-09	0.532476	5.54084e-07	0.339457	8.17709e-07	0	0.00050771
SH3D21	0.127521	1.48574e-10	0.59161	0.0188512	0.195037	5.60172e-07	0.0607355	0.00624517
CBX5	0.127518	5.81906e-10	0.814217	0	0	2.36202e-10	0.0529131	0.00535195
ELMSAN1	0.127513	3.01798e-09	0.296453	0.0443479	0.23074	1.09405e-06	0.0294938	0.271451
UBA1	0.127505	2.52247e-09	0.64521	0	3.08488e-06	9.86812e-07	4.32748e-06	0.227276
RAB32	0.127477	1.35853e-09	0.511632	0	0.200924	5.91413e-07	0.00930924	0.150657
MSTO1	0.12742	3.21892e-09	0.640299	0	0	1.07761e-06	0.195754	0.0365255
DLG5	0.127397	6.54528e-10	0.0362103	0	0.707165	1.03376e-07	0.0395905	0.0896367
AC091946.2	0.127386	1.99668e-09	0.774508	3.09822e-07	0.0977119	1.87762e-08	5.9445e-09	0.000394104
BCAS1	0.127373	0.0298374	0.431691	0.0180283	0.138544	1.27118e-07	0.248609	0.00591686
GLIPR1	0.127305	3.1432e-09	0	0	0.10551	1.32782e-05	0	0.767171
BBS7	0.12725	2.52353e-09	0.441923	1.81868e-05	0.223148	8.11597e-07	0.00522551	0.202435
CHMP1B-AS1	0.127216	4.11531e-11	0.751529	0	0.0840806	1.26766e-06	1.73825e-06	0.0371712
DNAJC2	0.127184	3.57267e-09	0.425132	0.0245343	0.0884995	1.07974e-06	0.0243874	0.310262
ZNF197	0.127178	3.17192e-10	0.208662	0.00316312	0.592703	6.37653e-07	0.0418705	0.0264232
LMCD1	0.12717	1.32236e-09	0.626329	0	0.0862856	9.16247e-09	0.121344	0.0388719
AL132639.2	0.127155	2.74538e-09	0.285096	0	0.220495	1.48272e-06	0.0103992	0.356853
NFXL1	0.127072	6.18099e-10	0.218864	0	0.609233	2.04007e-07	0.020641	0.0241905
PELI1	0.127003	5.67882e-10	0.382011	0	0.380874	3.00567e-07	0.0490492	0.0610624
MPP6	0.126996	3.82854e-09	0.266131	0.000345377	0.286134	1.71925e-06	0	0.320391
CYSRT1	0.126927	6.60604e-10	0.623209	0	0.114394	2.42064e-07	0.0190139	0.116457
LARP6	0.126884	1.00108e-10	0.844838	5.62372e-09	0.0282573	0	1.4642e-09	2.04102e-05
NEURL1	0.126883	4.16242e-09	0.235948	0	0.15124	4.31221e-06	2.44359e-05	0.4859
RAET1L	0.126844	1.58679e-10	0.423855	0	0.00664083	1.96066e-06	0	0.442658
SCGB1D2	0.126752	1.28119e-09	0.628434	2.40783e-06	0.180675	2.98307e-07	0.043931	0.0202047
FAM84B	0.126718	1.61993e-09	0.474026	0.04929	0	8.70383e-07	0.191739	0.158227
MTHFD2	0.12668	1.20096e-08	0	0.0165742	0.16788	1.23838e-06	9.83632e-06	0.688855
HCAR1	0.126679	2.57533e-10	0.6081	0	0.0623596	2.26945e-07	0.199863	0.0029981
RAB6C	0.126488	1.58883e-10	0.652298	0	1.1221e-05	2.45911e-07	0.202941	0.0182616
H6PD	0.126474	2.21837e-09	0.343846	6.34007e-05	0.444479	1.09039e-10	0.0339032	0.0512345
SLC29A3	0.126441	1.24257e-09	0.600158	0.0185237	0.105003	4.06446e-07	0	0.149875
RAP2A	0.126393	1.47584e-10	0.703074	6.18095e-07	0.139784	1.60336e-12	0.0177722	0.012976
SOX6	0.126386	2.043e-11	0.28646	0	0.555208	2.63289e-07	7.91337e-07	0.0319448
PDCL	0.126349	4.86338e-10	0.77289	8.19721e-11	0.0994076	1.21141e-11	0	0.00135337
NELFB	0.126197	2.43737e-09	0.583605	9.09126e-06	0.163527	9.33479e-08	0.00503398	0.121627
PTH2	0.126117	1.32583e-09	0.589953	8.38023e-07	0.146599	6.1103e-07	0	0.13733
AC010503.4	0.126096	5.72099e-10	0.790392	0	1.2422e-07	1.78727e-06	8.44095e-06	0.0835012
SEMA3B-AS1	0.126087	2.18641e-08	0.0378169	0	0.395703	1.26307e-07	0.0125215	0.427872
FCMR	0.125996	7.44347e-10	0.43032	0.0433358	0.201942	3.90164e-07	0.0196107	0.178795
KLHL24	0.12585	6.32958e-09	0.407805	0.0150128	0.386625	3.63809e-07	1.18258e-06	0.0647051
TWNK	0.125797	1.32583e-08	1.50327e-05	0.0136667	0.0806254	2.96054e-06	0.0141275	0.765766
SEMA3F	0.125628	5.56034e-10	0.252838	0.107038	0.450822	1.32715e-08	5.56457e-08	0.0636752
PLCXD1	0.125532	7.00479e-10	0.452499	0	0.275912	5.71252e-07	0.142258	0.00379805
MARCO	0.125494	3.78216e-09	0.55733	1.68782e-06	0	9.82403e-07	0	0.317174
PTGES3	0.125477	3.61142e-09	0.166613	0.0294011	0.462561	1.38297e-06	0.0170707	0.198876
PREP	0.125359	1.10848e-10	0.230239	0	0.58395	4.99773e-07	0.0541972	0.00625491
PARG	0.125321	2.19908e-12	0.0901166	4.74877e-08	0.782473	1.51989e-09	0	0.00208949
TRIM32	0.12526	1.96435e-09	0.462357	0	0.0626683	1.65077e-06	0.0732294	0.276483
RNF146	0.125115	4.6807e-10	0.758742	0	0.0586891	5.38687e-08	0	0.057454
AC092979.1	0.125098	9.35949e-10	0.354702	0	0.231568	1.31241e-06	0	0.288631
KLHDC2	0.12509	1.07708e-08	0.326834	0.0478657	0	1.30893e-07	0	0.500211
GPR160	0.125031	6.27983e-09	0.583527	2.04627e-07	0.00655185	5.80947e-07	0.283148	0.00174157
ZNF454	0.125011	4.41195e-09	0.352256	0	0.084917	3.36626e-06	0	0.437813
APOBEC3F	0.124934	2.65125e-09	0.531819	0	0	1.06788e-06	0	0.343246
SLC41A3	0.124883	1.17574e-09	0.701917	0	0	3.93605e-07	0	0.1732
HRK	0.124882	2.21655e-11	0.655536	0.0108121	0.139501	2.39779e-09	0	0.0692689
TRAPPC2	0.124857	5.06263e-10	0.569681	0	0.222605	2.1321e-07	0	0.0828562
CCNJ	0.124841	9.33451e-10	0.496718	2.78528e-08	0.377699	1.08762e-06	9.68488e-08	0.000740562
WAC-AS1	0.124821	9.52887e-10	0.72646	0	0.0401687	2.94895e-07	0	0.10855
AC005082.1	0.124819	8.92552e-09	0.40012	0	0.105322	2.53697e-06	0	0.369737
CHRNA5	0.124675	3.28065e-11	0.495964	2.82561e-09	0.170668	2.64777e-07	0.208597	9.4952e-05
SPEF1	0.124626	1.95272e-10	0.79008	0	0.0422253	1.21722e-06	0.0196775	0.0233903
FAM91A1	0.124583	2.05999e-10	0.112504	0.0363737	0.592441	5.39072e-07	0	0.134097
LGALSL	0.124501	7.39271e-10	0.333378	0.0534346	0.301962	6.0759e-07	0.00748452	0.179239
KCNK5	0.124455	2.7494e-09	0.243509	0	0.107493	1.50599e-06	0.294484	0.230058
PIF1	0.124222	1.31987e-09	0.31121	0.124764	0.0825547	4.4146e-07	0.14517	0.212079
PART1	0.124187	1.42389e-12	0.849425	0	0.0222801	4.67181e-09	1.17136e-07	0.00410798
EEF1A2	0.124074	3.58031e-10	0.488193	0.00636737	0.182283	3.2628e-11	0.199017	6.50073e-05
STXBP6	0.123979	3.45972e-09	0.345674	0	0.131608	1.12449e-06	0	0.398738
KCNN2	0.123841	1.6927e-09	0.487726	0.0126011	0.346833	9.68248e-12	0	0.0289984
MAGED2	0.123806	4.95316e-11	0.123334	0	0.599559	6.92203e-07	0.0189943	0.134307
DNAJC11	0.123797	6.66848e-09	0.218246	0.0157619	0.615355	1.94961e-06	0.0183136	0.00852442
YPEL2	0.123777	3.55335e-10	0.738494	0.067357	0.0125582	4.49356e-08	0.0555358	0.00227807
LINC02484	0.123709	5.92113e-09	0.525826	0	0.315142	0	1.0389e-07	0.0353228
NABP2	0.123494	3.52606e-10	0.285595	0	0.578869	2.02599e-09	1.01392e-06	0.012041
ANKRD52	0.123493	0	0.326484	0	0.524511	1.86822e-08	0	0.0255128
S100A7	0.123435	2.39597e-09	0.546228	0	0	1.29873e-06	0.0253156	0.30502
ISCU	0.123382	2.09957e-08	0.13386	0.000150138	0.728142	4.5076e-08	7.13843e-08	0.0144657
WNT3	0.123364	1.13433e-10	0.74684	0	0.113366	9.07174e-09	4.4777e-07	0.0164289
FAM98A	0.123319	6.92228e-09	0.0320353	0	0.0551685	4.11926e-06	0.0145789	0.774894
CYP4X1	0.122981	9.01804e-10	0.707837	0	0.0178319	5.49442e-07	5.11205e-08	0.15135
AGPAT5	0.122925	3.60845e-11	0.584661	1.00724e-08	0.291761	2.99022e-08	3.53826e-08	0.000653101
GALNTL6	0.122857	7.47004e-10	0.0371697	0.0145986	0.509644	9.85882e-08	0.00461748	0.311113
RAPGEF3	0.122856	3.92478e-10	0.681664	0	0.122575	1.80686e-07	0.00565672	0.0672475
FAM57A	0.122787	1.81539e-09	0.532292	0	0	7.67988e-07	0.0402152	0.304705
THUMPD1	0.12269	6.59509e-10	0.768869	0	0.0540229	2.3553e-08	0	0.0544187
LDHB	0.122551	7.09174e-09	0.188094	0	0.145309	1.00288e-06	0.0118958	0.53215
RAD54L	0.122539	1.59111e-11	0.304448	0.000809486	0.429684	2.67648e-06	0.131128	0.0113897
DSCC1	0.122439	9.0423e-10	0.457148	0.00623416	0.17111	3.57253e-07	0.153597	0.0894715
AC009779.2	0.122432	4.67142e-09	0.24527	3.50938e-06	0.448508	1.15696e-06	1.58727e-05	0.183769
DNAH5	0.122409	9.62245e-09	0.212067	5.92623e-07	0.406487	4.42935e-08	0.228739	0.0302971
TSR2	0.12208	1.33336e-11	0.248419	0	0.618448	3.50339e-07	0	0.0110522
AL133342.1	0.122035	4.75827e-10	0.824348	0	0	8.86562e-08	0	0.0536166
NRIP1	0.122002	1.02278e-09	0.238688	0	0.263354	4.25162e-07	0.259072	0.116882
FAIM2	0.122002	0	0.633859	0.136625	0	3.38308e-08	0.0592197	0.0482941
LINC01667	0.121917	7.51876e-10	0.553736	0.0732587	0.105271	5.03564e-07	0	0.145816
PCOLCE2	0.121819	5.08726e-10	0	0	0.163618	2.23554e-06	0.175594	0.538967
EDARADD	0.121725	1.70226e-10	0.483053	0	0.34676	2.11566e-09	0.00399077	0.0444707
MGAT4A	0.121716	7.54191e-11	0.603926	0	0.271095	8.75082e-07	0	0.00326126
PRICKLE1	0.121714	4.92159e-10	0.481928	0	0.333713	6.82932e-07	0	0.0626436
FBLN2	0.12168	8.10202e-10	0.688682	0	0.0998145	2.4978e-07	4.2876e-06	0.0898192
RGS9BP	0.121644	7.71856e-10	0.733613	0.0259168	0.0922288	6.49487e-11	2.31352e-06	0.0265959
Z84485.1	0.12164	8.62264e-10	2.55063e-06	0	0.673219	4.74798e-07	0.00126933	0.203869
TRMT2A	0.12161	6.73571e-10	0.590538	0	0.154605	4.07285e-07	0	0.133246
AL109615.3	0.121542	1.38483e-09	0.3636	0	0.316181	3.29468e-07	0.0316732	0.167004
YARS	0.121537	3.0864e-11	0.332591	0.0236492	0.453476	4.59541e-08	0.0325407	0.0362061
PRR29	0.121399	4.44596e-09	0.705806	0	0	2.93609e-07	0	0.172795
NAB1	0.121345	1.84399e-09	0.343989	0	0.364134	5.64666e-07	0	0.170531
SLCO4A1	0.121239	1.68789e-09	0.676132	0.0228592	0	4.54063e-07	0	0.179769
LRRK1	0.121205	1.4988e-09	0.163056	0.0331943	0.565628	3.82502e-07	0	0.116917
LINC02076	0.121193	5.03179e-10	0.797355	0	0	3.42511e-07	8.80587e-08	0.0814516
PLEKHG1	0.121189	2.655e-10	0.319581	0	0.507367	3.25378e-07	0.015669	0.0361936
GPSM3	0.121119	4.67789e-10	0.343018	0	0.176619	3.08543e-06	0	0.359241
LRRC56	0.121022	2.12056e-09	0.545104	0	0.0955704	7.76675e-07	8.43868e-06	0.238295
MINDY1	0.120858	2.19576e-09	0.349137	0	0	7.19988e-07	0.323236	0.206768
LTBR	0.120834	3.99122e-09	0.531043	0	0	1.05923e-06	0	0.348123
ITGB8	0.120833	1.37105e-09	0.480669	0.00024312	0.240528	7.61508e-07	0	0.157726
AL450326.1	0.120764	1.09988e-09	0.511864	0	0.250329	4.68069e-07	5.93803e-08	0.117042
ROPN1	0.120763	3.12458e-09	0.363885	0	0	1.27346e-06	0	0.515351
CEP72	0.120619	0	0.241138	0.0145659	0.595537	4.64031e-08	0	0.0281389
AC004156.1	0.120519	1.596e-09	0.525159	0.0964389	0	6.83878e-07	0.0538262	0.204056
MAPK15	0.120482	2.20171e-11	0.596168	2.71438e-08	0.178011	5.37029e-07	0.0130093	0.0923297
RECQL	0.120437	2.08719e-09	0.58432	0	0.0128947	6.6707e-07	0	0.282347
FRY-AS1	0.120397	1.5217e-10	0.705917	4.03665e-08	0.152269	2.01739e-07	0	0.0214179
RIOK1	0.12037	6.10971e-10	0.650987	0	0.062321	2.89689e-08	0.132572	0.0337502
NOV	0.12028	3.22805e-09	0.552552	0.000342222	0	8.05212e-07	0	0.326825
EFCAB7	0.120231	1.41454e-10	0.221821	4.29843e-07	0.646385	5.22949e-07	0.0077143	0.00384783
TYRO3	0.120221	6.56893e-10	0.460827	0.201135	0.0693061	1.10124e-06	0.0395354	0.108974
STC2	0.120166	1.83103e-09	0.711224	0	0	5.12156e-07	0	0.168609
SPSB1	0.120158	5.75379e-10	0.486321	0	0.293679	7.48943e-07	0.0571951	0.0426458
ACTN1	0.120121	1.1049e-09	0.642325	0	0.101756	4.49784e-07	0	0.135798
GINS3	0.120106	7.43665e-13	0.67043	6.14781e-06	0.106126	9.82034e-06	0.0771931	0.0261281
OGFOD3	0.120063	4.50457e-09	0.793335	4.71523e-08	0	5.01175e-08	0	0.0866021
GAL	0.120004	4.54486e-10	0.581295	0	0.121449	8.95637e-11	0.156202	0.0210505
RRP1	0.119988	3.65999e-09	0.128576	0.0196809	0.13504	6.0916e-06	0.116329	0.48038
PDK1	0.119985	3.35307e-10	0.31905	8.58994e-07	0.446513	6.67508e-07	0	0.114451
DACH1	0.119945	1.0096e-10	0.474781	0	0.29212	1.00779e-09	0.0884026	0.0247511
DYNLRB2	0.119941	3.30105e-10	0.788398	5.2949e-06	0	1.90636e-06	0.0900818	0.00157213
ZNF442	0.119891	2.39011e-09	0.341537	0	0.217048	1.49483e-06	0.0284504	0.293072
FRAT1	0.119655	2.63554e-09	0.375421	0	0.253743	1.05766e-06	0	0.25118
CACNA1A	0.119642	5.759e-09	0.617757	0	0.257091	6.93098e-10	0.00210174	0.00340863
LINC01819	0.119572	6.52709e-10	0.645583	0	0.101776	5.36401e-07	0	0.133069
FERMT1	0.119549	2.42496e-09	0.508112	0	0.0574902	1.0518e-06	0	0.314847
DSC3	0.119508	1.0215e-08	0.554727	0.0212892	0.0653559	1.22903e-06	0	0.239119
LOX	0.119394	1.93355e-09	0.739589	0	0.00770843	5.16591e-07	0	0.133307
ELF5	0.119394	2.46464e-09	0.64004	0	0	1.47865e-06	0	0.240565
ARHGAP45	0.119392	3.50716e-12	0.848686	0	0.0319015	2.14192e-07	1.19442e-07	2.06259e-05
KIAA1549L	0.119327	2.07739e-09	0.290634	0	0.371019	1.57246e-06	0	0.219018
NEK10	0.119213	4.60674e-10	0.295122	0.0202327	0.552269	5.68219e-10	0.000219649	0.0129438
KCNJ11	0.118998	7.36352e-10	0.691076	0.000150616	0	0.155293	0.0198133	0.0146693
RABEP1	0.118942	2.88048e-10	0.33204	0	0.524693	6.91445e-09	0	0.0243251
ZNF680	0.118898	2.73119e-10	0.475058	0	0.38681	6.48602e-10	0.0149843	0.00424963
TUBB2B	0.118839	8.46584e-10	0.657758	0	0.122297	4.72779e-07	4.7936e-08	0.101105
AC131212.1	0.118772	1.50438e-09	0.704252	0	0.0120333	3.15523e-07	0.0426886	0.122254
AC010735.2	0.118649	2.6763e-09	0.290788	0	0.362887	1.43698e-06	0	0.227674
PCP2	0.118646	4.14821e-09	0.156425	0	0.0910948	1.54995e-06	0	0.633833
BCDIN3D-AS1	0.118521	7.7192e-09	0	0	0.299451	7.97862e-09	0	0.582028
RHOB	0.118503	3.42981e-10	0.297259	0	0.524664	1.53423e-07	0	0.0595744
RET	0.11846	6.81961e-10	0.786453	0.0204482	5.08214e-07	2.81877e-07	0	0.074638
C20orf204	0.118432	2.81812e-10	0.705326	0.00317225	0.0989871	1.54317e-08	0.046646	0.0274364
PES1	0.11838	7.72812e-10	0.595619	0	0.20565	1.95294e-07	5.09588e-06	0.080346
BAK1	0.118302	9.47454e-09	0.392142	2.16414e-06	0.429754	5.70177e-08	0.029186	0.0306135
SMPD3	0.1183	2.72755e-11	0.565224	8.76502e-08	0.273921	1.75525e-06	0.0415554	0.00099728
LINC01006	0.118271	1.68797e-09	0.435737	0	0.341833	5.31245e-08	0	0.104159
CROT	0.118213	5.79808e-11	0.705357	2.26198e-06	0.0881816	2.25885e-09	0.0867478	0.00149884
LIPG	0.118185	1.80196e-09	0.605888	0	0.0513489	8.32687e-07	0	0.224578
ASCL1	0.117973	2.78285e-09	4.09253e-05	0	0	3.34414e-06	0	0.881983
VARS	0.117921	7.97013e-09	0.210035	0.145137	0.083782	6.94171e-07	1.31047e-05	0.443111
FNDC11	0.117894	6.69462e-10	0.79478	0	0.00118236	3.01405e-07	0	0.0861436
LINC02188	0.11782	2.80278e-09	0.660811	0	0	1.17816e-06	0	0.221368
UGCG	0.117777	1.2936e-09	0.317357	0.00450816	0.379337	6.35777e-07	0.0923288	0.0886907
FAM234B	0.117706	1.04357e-08	0.702824	0	0.0518605	0	0.108157	0.0194519
ZNF665	0.117638	2.33487e-09	0.307138	0	0.55798	8.62679e-09	0.0113616	0.00588175
AC025154.2	0.117634	3.71661e-12	0.878148	0	7.51777e-08	7.53834e-12	4.10321e-06	0.00421377
ETNK1	0.117595	0.0737216	0.151546	2.5784e-08	0.632753	7.28591e-10	0.0104953	0.0138899
GLG1	0.117581	1.69344e-09	0.342824	0	0.535257	6.97263e-09	0.00414355	0.000194074
SMIM14	0.117577	2.08475e-11	0.583398	0	2.83792e-08	1.38269e-09	0.263709	0.0353154
CC2D1A	0.117547	1.48198e-09	0.570671	0	0.182341	4.78188e-07	0	0.12944
DRG1	0.117457	2.19059e-08	4.08558e-05	0	0.170476	1.83582e-06	0.0476628	0.664362
Z73429.1	0.11744	6.99784e-09	0.227401	0.0307084	0.00575224	9.26065e-07	0	0.618697
C5orf30	0.117272	6.53823e-13	0.26384	0.0693715	0.000298956	5.38488e-07	0.544028	0.00518896
AC003965.1	0.117263	2.0533e-10	0.845078	1.23955e-07	0.0193768	3.12293e-07	0	0.0182822
PML	0.117189	1.43922e-09	0.463278	0	0.291909	4.34568e-07	0	0.127624
FOXC1	0.117169	1.66103e-09	0.723721	0	0	5.07629e-07	0.00336215	0.155748
EIF3E	0.117132	6.0163e-11	0.455626	0	0.382089	4.23415e-07	0	0.0451522
INTS6L	0.116988	8.35824e-10	0.418178	0	0.378992	7.25506e-07	7.7018e-05	0.0857646
U73166.1	0.116986	8.17029e-10	0.682187	0	0	1.93698e-06	0	0.200825
SLC7A8	0.116915	1.75995e-09	0.683522	0.0399051	0.0552298	1.50936e-06	0.0858848	0.018541
MYO10	0.116882	1.9393e-10	0.296043	0.0242404	0.49691	3.23801e-06	5.44015e-06	0.0659159
TCTN2	0.11686	9.83876e-11	0.280457	0	0.596164	9.32902e-07	0	0.00651775
CIRBP	0.116772	2.31485e-10	0.505522	1.60476e-08	0.301659	2.75859e-08	0.074392	0.00165598
AL136038.3	0.116693	2.08005e-09	0.658253	0	0	4.53898e-07	0	0.225054
DOK5	0.116579	5.93341e-09	0.0890266	1.23427e-05	0.288504	5.16317e-06	0	0.505874
EAF1	0.116538	4.26753e-10	0.679205	0.0806849	0.123413	1.47545e-08	4.26828e-08	0.000159145
RNASEH2B-AS1	0.116493	2.22755e-09	0.0627486	0	0.589226	7.27352e-07	0	0.231531
IKZF4	0.116458	4.32706e-10	0.371809	1.68291e-06	0.449138	1.36018e-11	0.035626	0.0269676
TARS2	0.116443	5.50026e-13	0.647767	0	0.235462	2.71871e-07	0	0.000328982
CTDSP2	0.116387	0	3.53459e-08	0.0210176	0.121521	3.0728e-06	0.13735	0.603721
FAM241A	0.116377	2.76873e-12	0.458003	0	0.162901	0	0.256307	0.0064127
SLC15A1	0.116278	2.84161e-09	0.341761	0	0.258477	7.23662e-07	0	0.283483
AC073335.2	0.116224	4.14708e-09	0.661258	0.0112494	0.20805	2.18109e-07	0	0.00321908
AC013470.2	0.116143	0.00201368	0.62495	0.0166262	0.237934	2.12815e-08	0	0.00233239
SCN1B	0.116122	1.00503e-10	0.857244	9.26522e-07	0.00738979	1.04682e-07	0	0.019243
VEZF1	0.115846	1.7847e-09	0.587824	0	0.0349092	6.59416e-07	0.0228458	0.238574
CAVIN3	0.115845	2.7515e-09	0.194545	0	0.180284	7.09133e-07	0	0.509326
ZG16B	0.115782	4.99008e-11	0.204197	0	0.0984673	8.83675e-08	0.545984	0.0355703
HPX	0.115752	2.0652e-08	8.33814e-05	0	0.0719903	1.98768e-06	0	0.812173
FBLIM1	0.115745	9.66815e-10	0.746326	0.0187876	0.0118534	4.15924e-07	1.36418e-07	0.107287
CYP21A2	0.115743	8.15034e-09	0.223667	0	0.168836	3.01887e-06	0.165203	0.326548
FMO2	0.115696	1.5988e-09	0.39328	0	0.186294	1.38597e-06	0	0.304729
REEP5	0.115672	1.97937e-10	0.596847	0.0723432	0.16619	3.06427e-08	0.00927872	0.039669
TTC36	0.115663	4.42958e-09	0.345769	0	0.13101	4.43388e-07	0	0.407557
NKX1-2	0.115653	6.26627e-09	0.0861955	5.90346e-06	0.0113562	2.1813e-06	9.36394e-06	0.786778
S100A10	0.115643	1.70796e-08	5.53936e-05	0	0.352266	4.19516e-07	0	0.532035
POLI	0.1156	4.22592e-09	0.269439	0.0226642	0.439841	1.27204e-07	0.119879	0.0325767
IQGAP2	0.11539	5.00882e-10	0.516128	2.68197e-06	0.100717	0.160238	0.104821	0.00270374
YBX3	0.115381	1.41995e-09	0.821461	0	1.30449e-08	8.09255e-07	0.0514731	0.0116838
RAB5A	0.115229	1.43837e-10	0.522366	0	0.355938	5.2229e-09	0.00552366	0.000943276
SLCO4A1-AS1	0.115227	4.29093e-09	0.250791	0	0.111243	1.0467e-06	0	0.522739
NBPF1	0.115188	5.02448e-10	0.501295	0	0.297199	9.42767e-07	0.0451355	0.0411817
NIPAL1	0.115172	1.31925e-09	0.185893	8.6624e-07	0.557168	0	0.0127892	0.128978
AC009283.1	0.11511	3.93842e-12	0.487618	0	0.397244	2.87295e-07	1.23255e-08	2.76269e-05
KATNA1	0.115089	1.21059e-09	0.572897	0	0.22193	2.57504e-07	0	0.0900836
LDB1	0.115089	1.81454e-09	0.362415	0	0.327081	6.38326e-07	0	0.195414
IRX3	0.115088	2.07911e-09	0.539745	0	0.147847	0	0.152605	0.0447147
FKBP9	0.114999	9.66212e-10	0.4966	0	0.305891	9.81511e-08	0	0.0825095
PDK4	0.114922	1.23084e-08	3.17769e-05	0.0119144	0	1.11965e-07	0	0.873132
PDE6B	0.114797	8.57343e-10	0.640053	0	0.131967	2.99438e-07	0	0.113183
AC135048.3	0.11479	6.39573e-10	0.527313	0	0.25561	7.0994e-07	0	0.102287
ARSI	0.114755	8.26353e-09	0	0	0	2.32525e-06	0	0.885242
ARL3	0.11469	4.04254e-10	0.47755	9.23363e-07	0.335812	2.69411e-07	0	0.071947
ZNF48	0.114542	1.63301e-09	0.817729	0	0	9.95777e-07	2.02299e-08	0.0677285
ALG8	0.114507	3.13083e-10	0.715169	0.0106359	0.129033	2.92384e-08	0.0279407	0.00271545
ATP6AP1L	0.114416	2.57119e-10	0.174627	0.00278538	0.677208	2.72373e-06	0.0139799	0.0169805
MRPS5	0.114381	1.36052e-09	0.492244	0	0.130487	5.5306e-07	0.096028	0.16686
AC015917.2	0.114357	3.77795e-10	0.557421	0	0.27901	0	0.0154843	0.0337276
EFNB3	0.114298	2.56816e-11	0.834335	0.0292769	1.9751e-07	7.4035e-06	0	0.0220827
FAM174A	0.114273	3.50267e-10	0.492067	0	0.202518	2.00544e-06	0.174647	0.0164924
PIM1	0.114231	2.19814e-09	0.680619	0.000344382	0.0876775	4.84082e-08	0.0278999	0.0892285
CFD	0.114154	3.48119e-09	0.579934	0	0.0787178	6.35949e-07	0	0.227194
LINC01488	0.11413	1.92281e-09	0.634619	0	0	1.77919e-06	0	0.251249
HLA-DOB	0.114112	3.91872e-09	0.182674	0	0	2.94025e-06	0	0.703211
C8orf76	0.114079	7.36283e-10	0.341976	0.0550906	0.290563	4.8118e-07	0.080837	0.117454
AC106782.6	0.114035	7.43813e-10	0.73843	0	0.0197034	4.15583e-07	6.6545e-08	0.127831
PPP1R18	0.113969	2.06662e-10	0.539895	0.0490971	0	9.05411e-08	0.262351	0.0346872
SLC18B1	0.113911	2.15697e-09	0.424436	0	0.161516	4.35733e-07	0.0404513	0.259686
LYRM7	0.113839	2.48689e-09	0.725186	0	0	6.25193e-07	0	0.160975
FLAD1	0.113835	2.39113e-09	0.528581	0.0177213	0.0696158	7.6875e-07	0	0.270246
UCN	0.1138	8.76511e-10	0.768935	1.04931e-05	3.03872e-07	4.51877e-07	0	0.117254
RSBN1	0.113783	4.93768e-10	0.661987	1.01063e-08	0.216013	6.37529e-09	3.1657e-08	0.00821635
MNT	0.113672	1.76472e-08	0.00252111	4.86397e-05	0.279153	6.77093e-06	0	0.604598
FOXK1	0.113649	9.37661e-10	0.184255	0.00204551	0.679454	6.34103e-07	3.10077e-06	0.0205924
PFDN1	0.113608	9.40888e-10	0.761233	0	0.0160826	4.7203e-07	0	0.109076
IL20	0.113597	2.00442e-09	0.352034	0	0.215398	1.23035e-06	0.0354854	0.283485
IFIH1	0.113513	1.27084e-09	0.795579	1.89689e-06	2.0784e-08	2.51262e-09	0.0850555	0.00585127
FKTN	0.113467	1.46904e-08	0.000221945	0	0.751882	5.83762e-07	0	0.134429
FAM120AOS	0.113421	6.76425e-10	0.310831	0	0.175586	9.83002e-07	0.254466	0.145695
TFF1	0.113408	9.50133e-13	0.585229	0	0.141403	1.79965e-10	0.156966	0.00299327
COA5	0.113404	0	0.0760236	0	0.704913	1.04611e-07	0	0.105659
ITIH6	0.113363	4.17278e-09	0.49347	4.11458e-07	0.383687	1.28625e-06	0.00866636	0.000812545
COG6	0.113343	7.42494e-09	0.16985	1.29826e-07	0.699518	7.68872e-10	0.0121504	0.00513946
NUDT4	0.113292	1.63691e-10	0.801999	4.85415e-09	0.00357865	3.94457e-09	0.0675127	0.0136172
ZMYND19	0.113244	0	0.773502	0.0496816	2.30079e-07	1.58397e-07	0.0472525	0.0163195
SNRPA1	0.113171	1.5312e-09	0.364687	0	0.221559	8.39502e-07	0.0574052	0.243176
ELMOD2	0.113137	1.90628e-09	0.397067	0	0.283547	9.61031e-07	0	0.206248
CORO1C	0.113133	1.76428e-09	0.348822	0	0.372649	7.13455e-07	0	0.165395
VASH1	0.113122	9.04331e-10	0.479309	0.0723927	0.265187	2.99069e-07	0.00818737	0.0618018
SLC9A3R2	0.113051	2.56987e-12	0.568326	7.07637e-07	0.255071	9.63133e-08	0	0.063552
S100A4	0.113019	0	0.147458	0	0.42592	2.11828e-06	2.77468e-05	0.313572
TPD52L1	0.112947	2.06674e-15	0.383677	5.8684e-08	0.045182	6.69336e-08	0.453017	0.00517643
AC148477.2	0.112896	8.97162e-10	0.726465	5.49161e-07	0	6.19396e-07	0	0.160638
AL021068.1	0.11286	1.34031e-11	0.815345	3.15878e-07	0	3.83511e-07	0	0.0717939
C15orf53	0.112758	3.48443e-09	0.150674	0.00106158	0.658742	1.00748e-07	0	0.0767648
WWTR1	0.112757	6.56931e-10	0.364393	2.83121e-06	0.477574	1.56134e-08	0.0108174	0.0344567
AKR1E2	0.11274	1.94836e-09	0.362172	0.00655587	0.319894	5.38205e-07	0.0737489	0.124889
PEX12	0.112731	1.11095e-09	0.742576	6.75811e-08	0	1.92452e-07	0	0.144692
ADCY5	0.112663	2.84687e-09	0.40716	0.0154378	0.167407	1.23228e-07	0.0280299	0.269301
CHRNE	0.112653	1.00691e-08	0.335784	0	0	2.44831e-06	0	0.551561
MIR3142HG	0.112615	2.35916e-09	0.486455	0	0.0745836	1.2326e-06	0	0.326345
MON1A	0.112607	7.99038e-10	0.229746	0.12124	0.244731	3.20129e-07	0.151859	0.139817
ORMDL3	0.112447	1.2616e-09	0.751998	0	0	5.10936e-07	0	0.135554
ATRNL1	0.112446	7.77726e-11	0.375585	1.15085e-07	0.4535	1.49809e-08	0.0474083	0.0110601
SMIM25	0.112431	3.59908e-09	0.463732	0	0.087067	1.2822e-06	0	0.336769
ARHGAP21	0.112235	0	0.414965	0	0.449796	1.47003e-08	0.00341705	0.0195872
AC044784.1	0.112167	1.9195e-09	0.57575	0	0	7.59161e-07	0	0.312082
MMP7	0.112151	3.8344e-14	0.263075	0.0161162	0.020145	2.37885e-06	0	0.588511
LINC01504	0.112119	0	0.636382	0.00935217	0.184228	5.49078e-08	4.7211e-08	0.0579197
MYBBP1A	0.112092	2.6245e-09	0.229583	0.02194	0.272208	3.24619e-07	0	0.364176
CCDC71L	0.112078	6.73476e-09	0.315831	0	0	8.17896e-07	0	0.57209
GBP1	0.112064	4.14476e-09	0.503552	0	0	5.71997e-07	0.0295843	0.354799
HOMEZ	0.112059	3.00497e-10	0.525093	0	0.129758	1.06424e-06	0.0321839	0.200906
MRAS	0.111957	9.71049e-09	0.230538	0	0	5.12509e-06	0	0.6575
ZIC4	0.111881	1.45391e-09	0.422982	0	0.0367828	7.12351e-10	0	0.428354
TMEM86A	0.111823	1.40092e-10	0.785413	0	0	6.99795e-11	0	0.102764
PCDHB6	0.111799	1.10512e-13	0.881283	4.91543e-08	0.00437407	1.20984e-10	7.01743e-08	0.00254379
NUDT2	0.111789	2.48269e-11	0.850395	0	0.0216794	1.03667e-06	7.55115e-07	0.0161352
ABAT	0.111693	4.62703e-11	0.440171	0	0.3739	1.0601e-07	0.0397325	0.0345033
AC064807.1	0.111676	8.33894e-10	0.117362	0	0.606008	4.23824e-07	0	0.164954
WFDC1	0.111634	2.96443e-09	0.494067	0	0	1.04151e-06	0.0195766	0.374722
ZNF646	0.111553	1.09157e-09	0.302315	0.0500509	0.343067	5.68537e-07	0	0.193014
CYYR1	0.111531	3.00855e-09	0.384975	0	0.207968	1.39703e-06	0	0.295524
INTS3	0.111509	1.74901e-09	0.343759	0	0.464269	9.41318e-08	0	0.0804632
PRKCD	0.111452	5.5395e-11	0.745175	0	0.0278698	8.51752e-07	0.114023	0.00147963
SMIM13	0.111421	5.5341e-10	0.362951	0	0.354301	1.55535e-06	0.148703	0.022623
PRR13	0.111387	0	0.273713	1.2655e-07	0.598706	1.23851e-06	7.43686e-07	0.0161925
KIAA1755	0.111302	1.98869e-09	0.46382	0	0.209953	2.16309e-06	0	0.214923
LINC00668	0.111275	3.22083e-10	0.885347	1.42367e-08	0.00281061	1.07949e-06	0	0.000565702
MFAP3L	0.11126	1.61919e-09	0.312108	0.108344	0.262425	5.51362e-08	0.0680178	0.137845
SYNCRIP	0.111232	1.32717e-09	0.686653	0	0.052656	5.49805e-07	0	0.149459
MS4A14	0.111199	2.96565e-09	0.603158	0	0.0332153	5.15728e-07	0.061129	0.191298
LINC02381	0.111137	6.74503e-09	0.532406	2.37421e-07	0.263145	3.54962e-07	0.0869992	0.00631273
BCLAF1	0.111004	1.90878e-09	0.691062	0	0	9.57836e-07	0	0.197934
FGFR1OP2	0.110994	5.1533e-10	0.721496	0	0.102683	1.65679e-07	0	0.0648272
MUC16	0.11098	1.81608e-09	0.502977	0	0.19519	3.48788e-07	2.07953e-07	0.190852
UFL1	0.110979	3.44786e-09	0.885377	0	0	3.80626e-09	0	0.00364411
HSPB1	0.11094	3.69887e-09	0.216748	0	0.6041	1.03482e-09	0	0.0682121
NKAIN1	0.11079	2.54711e-09	0.484179	0	0.143444	4.39441e-07	0	0.261586
ATP2A3	0.110728	2.35023e-11	0.692809	0.0205157	0.169407	2.2278e-08	0.00643134	0.000109399
LRRC31	0.1107	4.5024e-10	0.663779	3.03395e-07	0.172041	8.25725e-10	0.0534263	5.30547e-05
AL513548.1	0.110685	2.82273e-11	0.596165	4.00505e-05	0.241442	7.97672e-07	0	0.0516674
SAR1B	0.11066	6.80522e-10	0.85837	0.00474352	0	3.07911e-08	0	0.0262268
LINC01703	0.11053	2.30209e-09	0.496077	0	0.119092	7.93162e-07	0	0.2743
NME3	0.110438	2.71693e-10	0.635752	7.55934e-05	0.243084	3.73453e-07	5.35971e-07	0.0106486
BPIFB1	0.110244	2.32135e-09	0.710875	0	0	6.08558e-07	0.0591063	0.119774
CMAS	0.11016	2.73936e-11	0.354627	0.00213666	0.423389	5.94274e-08	4.43004e-07	0.109687
ZNF724	0.110128	2.28489e-09	0.532445	0.00266232	0	8.54959e-07	0.1348	0.219964
FABP6	0.109928	3.5812e-09	1.52581e-05	0	0.00837352	3.99316e-06	0	0.88168
C5orf15	0.109872	2.93606e-10	0.819182	0	5.89709e-07	2.94196e-07	0	0.0709455
ADCK5	0.109853	2.49785e-09	0.409413	0.000264186	0.21764	1.64162e-06	0	0.262828
DUSP9	0.109755	0.0364653	0.675482	0	0.0886248	9.27288e-08	0	0.0896733
N6AMT1	0.109712	1.04945e-09	0.613819	0	0	1.29619e-06	0.0833223	0.193145
AC103718.1	0.109664	8.90124e-10	0.545683	0	0.203001	6.03331e-07	0	0.141652
CCHCR1	0.109533	1.26167e-09	0.683801	2.77819e-06	0.0345661	4.41677e-07	0.0151579	0.156939
TMEM225B	0.109449	2.28677e-08	0.803663	0	0.00563337	5.71878e-08	0.0640013	0.017253
LY6G5C	0.109114	9.37253e-10	0.0448092	0.0155824	0.359677	4.57824e-07	0.00717033	0.463647
BX890604.1	0.109009	3.01344e-12	0.71941	2.79621e-07	0.164763	1.06644e-06	0	0.00681745
MUC5B	0.10899	1.76727e-10	0.831706	0.0239663	2.2678e-07	4.42908e-08	0.0230366	0.012301
ZNF280B	0.108955	5.76559e-10	0.532953	0.0603708	0.157422	1.41674e-06	0	0.140298
TMC1	0.108906	0	0.392865	4.416e-07	0.463267	2.97625e-11	7.9437e-07	0.03496
SYT5	0.108853	3.14467e-10	0.881599	0	0	3.03167e-07	0.00525465	0.00429308
SOD2	0.108846	0	0.131089	0	0.70779	2.33362e-07	0	0.0522741
UCHL1	0.108783	8.71795e-10	0.643063	0	0.0882641	3.38873e-07	0.0248044	0.135086
METTL7A	0.108626	4.89766e-09	0.725565	0.00548964	0.117532	2.72877e-10	0	0.0427863
CENPW	0.108601	1.9063e-09	0.264764	0	0.502478	2.39805e-06	0.119782	0.00437288
GIPC1	0.108534	1.7266e-11	0.763909	4.05221e-09	0.115299	5.35923e-09	0.0119985	0.000259186
DNAJC12	0.108351	1.53455e-09	0.63017	0	0.0725244	6.70557e-07	0.135932	0.0530217
PPP1R3D	0.10833	2.21112e-09	0.429689	0	0.0907365	4.5988e-06	0	0.371239
TMEM105	0.108283	1.19066e-10	0.853993	0	0.020932	9.33652e-08	1.06304e-06	0.01679
AC005332.5	0.108108	2.44737e-12	0.5698	0.144074	0.00450877	3.10183e-07	0.173381	0.000127887
EWSAT1	0.108091	0	0.760754	0.0148035	0	0.0281059	0.0601392	0.0281059
LRP8	0.10803	3.68171e-09	0.436246	0.0392072	0.245607	2.89602e-08	0.137122	0.0337872
AC008514.1	0.108024	1.69444e-09	0.570821	0	0.197748	4.39616e-07	0	0.123407
AC007493.1	0.107973	4.61369e-10	0.701288	0	0.183436	2.8756e-08	3.97565e-07	0.00730335
ERBB4	0.107923	1.04841e-10	0.192066	4.74418e-07	0.510077	0	0.181964	0.00796904
LDLRAP1	0.107849	4.04132e-12	0.783974	0.000534096	0.0863158	0	0	0.0213268
AC012485.2	0.107812	2.41468e-08	0.032406	0	0	6.65659e-10	0.0388158	0.820966
AP000704.1	0.107754	2.3141e-09	0.473588	0.062908	0.292083	5.56799e-08	0.0580128	0.0056546
S100B	0.107733	1.13644e-10	0.54974	0	0.0668625	4.49249e-08	0	0.275665
MINPP1	0.107654	4.59134e-11	0.721906	0	0.10046	3.3638e-07	0.0559494	0.014031
AC008079.2	0.107568	4.1337e-10	0.644638	0	0.17943	3.10605e-07	1.80909e-08	0.0683632
SLC7A2	0.10749	9.56495e-11	0.805662	0	0.0297959	2.29098e-11	0.0366453	0.0204068
NLRP1	0.107467	7.10126e-09	0	0	0.248239	1.23808e-06	0.00429623	0.639997
SKI	0.107466	4.15042e-09	0.129054	0.0430215	0.59737	3.96281e-07	0	0.123088
SYNGAP1	0.107447	1.47539e-10	0.346459	0.0272358	0.514004	3.44322e-11	0.00208857	0.00276482
HAGH	0.107359	2.06543e-10	0.870881	0	0	3.16221e-09	0	0.0217603
SCAF11	0.107279	1.05375e-09	0.273365	0	0.452185	6.91278e-08	0	0.167171
ALDH1L2	0.107252	2.34176e-09	0.121898	0.0324961	0.547133	4.04578e-07	0	0.19122
CARD9	0.107233	3.87241e-09	0.392275	0	0.00301552	1.48048e-06	0.016001	0.481473
CACNA2D2	0.107233	8.68677e-12	0.585622	4.74029e-08	0.143369	3.02944e-08	0.159254	0.00452208
HOXD-AS2	0.107189	6.01252e-10	0.851173	0	2.44206e-09	0	0	0.0416381
RAB6B	0.107145	5.58932e-10	0.786667	0	0	4.36552e-07	0.0378407	0.0683472
ATP10D	0.107123	4.65618e-10	0.47802	0.0192136	0.394868	3.20817e-09	4.08418e-08	0.000775512
SELENOP	0.107049	4.09081e-09	0.410192	0	0.189063	1.94249e-06	0	0.293694
HRH1	0.107006	1.50582e-09	0.218126	0	0.458174	2.62234e-07	0	0.216694
STRA8	0.106929	1.76374e-09	0.306477	0	0.103778	1.94544e-06	4.06409e-06	0.482811
LINC01354	0.106885	0	0.657062	0	0	2.47389e-06	0	0.236051
C1GALT1C1	0.106846	3.11862e-09	0.288708	0	0.541602	5.90876e-08	8.16588e-07	0.0628433
MEMO1	0.106625	2.0899e-09	0.320194	0	0.361859	7.629e-07	0.0238901	0.18743
FBXL4	0.106571	1.48167e-08	0.189392	0	0.662039	4.07786e-11	0	0.0419988
C19orf57	0.106529	8.44903e-10	0.435027	0.0294743	0.288349	3.57524e-07	0	0.14062
SEMA6B	0.106471	2.92197e-09	0.502421	0.0302951	0.00169578	9.12398e-07	1.87822e-06	0.359115
COQ6	0.106441	2.92501e-09	0.36748	0.037462	0.0489504	6.05895e-08	0.212412	0.227255
AC100810.1	0.1064	1.43049e-09	0.218996	0	0.430763	6.50962e-07	0.0685653	0.175275
FCGRT	0.106359	3.57477e-10	0.668334	0	0.16133	4.86233e-08	0	0.063977
DPYS	0.106296	1.13899e-08	0.00529924	5.48198e-05	0.239541	4.09215e-06	0	0.648804
FBXL7	0.106159	4.17957e-09	0.127472	0.01096	0.467015	7.32776e-07	0.258238	0.0301555
AC020661.1	0.1061	8.46477e-10	0.62385	1.55408e-05	0.165706	3.09181e-07	0	0.104329
TPM4	0.105997	2.21451e-10	0.61759	3.43604e-07	0.109963	1.91131e-06	0.133663	0.0327852
C9orf78	0.105893	1.21666e-09	0.192372	1.19306e-08	0.500312	4.05337e-08	0.106551	0.094871
RNASE1	0.105847	8.34773e-11	0.893364	0.00027872	0	1.27339e-07	8.18009e-07	0.000509165
TINAGL1	0.105828	0	0.860802	0	2.26025e-07	2.35486e-12	4.43405e-07	0.0333698
PTX3	0.105821	1.21465e-09	0.630638	0.00560958	0	2.39422e-07	0	0.257932
QRSL1	0.105784	4.74724e-10	0.258371	0	0.503804	1.82401e-11	0.0657142	0.0663263
SARNP	0.105725	3.92677e-09	0	0	0.629672	7.36038e-07	1.20184e-06	0.264601
TSPYL2	0.105711	3.49019e-10	0.785532	0	0	2.95207e-07	0	0.108757
KRT23	0.105707	2.10643e-09	0.556961	0	0	8.90132e-07	0	0.337331
LMNA	0.105652	3.94917e-09	0.10201	0	0.414059	5.1086e-07	0.0192316	0.359047
TACC2	0.105576	3.73468e-09	0.281514	0.0429001	0.383858	3.97488e-09	0.174123	0.0120282
ZSCAN9	0.105553	8.84255e-10	0.557704	0	0.293993	3.66644e-07	0	0.0427495
ORC6	0.105447	1.48849e-09	0.442541	0.087178	0	6.53577e-07	0.22383	0.141004
WRNIP1	0.105435	1.71077e-10	0.568362	3.43807e-06	0.25959	8.84525e-07	0.043194	0.0234142
DES	0.105415	1.58318e-09	0.687801	0	0	1.29563e-06	0	0.206782
F11R	0.105271	9.78663e-11	0.801152	3.45949e-07	0.0904033	7.67188e-10	3.96342e-05	0.00313422
GNRH1	0.105245	2.57104e-10	0.432884	4.2783e-06	0.405883	1.08756e-08	2.48713e-07	0.0559832
BX255925.3	0.105241	2.58672e-10	0.471071	0.0500097	0.0936002	2.75115e-07	0.248678	0.0313995
KIN	0.105187	1.56061e-09	0.875963	0	0	2.60754e-08	0	0.0188499
SLURP1	0.105136	1.35292e-09	0.660376	0	0.0784834	6.15207e-07	0	0.156005
AL161646.1	0.105108	3.67336e-11	0.857028	1.14037e-07	5.5545e-07	3.40708e-08	0.0310453	0.00681833
PRRC2A	0.105058	9.48221e-12	0.000441581	0.177756	0.231832	2.70132e-06	0.0108772	0.474032
MYT1	0.105022	1.59225e-09	0.672598	0	0.035304	6.46038e-07	0	0.187076
CETN3	0.105019	1.21646e-09	0.308765	0.0178043	0.132384	1.15467e-06	0	0.436026
GPM6B	0.105004	6.32791e-09	0.287307	0	0.0699588	1.83433e-06	0.154497	0.383231
AC026367.2	0.104963	5.21961e-09	0.374192	0	0.0184312	2.39004e-06	0	0.502412
AL109936.2	0.104945	4.22847e-09	0.409885	0	0	1.5086e-06	0.0108314	0.474336
DLX1	0.10494	1.73391e-09	0.791919	0.028225	0	1.55272e-06	0	0.0749148
ADM2	0.104921	2.57929e-09	0.696167	0.0660852	0	6.41789e-07	0.0103059	0.12252
FGFR1	0.10484	2.27095e-11	0.644974	0.113001	0.0981324	4.83329e-10	0	0.0390525
CBX2	0.104839	2.33045e-09	0.381569	0.115109	0	1.2051e-06	0.0807785	0.317703
BEX4	0.104793	2.10423e-10	0.721164	7.92206e-07	0.167789	6.07314e-07	0	0.00625301
ZSCAN22	0.104768	1.99399e-10	0.48056	0.0498057	0.302302	3.64336e-10	0	0.0625639
SELL	0.10476	2.25656e-09	0.568062	0	0	9.52725e-07	0	0.327177
AC011365.1	0.104735	1.7388e-10	0.51616	0	0.298623	3.73501e-10	0.0567275	0.0237544
PLCD3	0.104575	1.81466e-10	0.756563	7.93804e-09	0.114709	1.07553e-11	0.0058006	0.0183527
DDX11	0.104561	3.25036e-10	0.416896	1.65853e-10	0.354655	4.06344e-07	0.123876	1.12242e-05
ATP6V1C2	0.104523	1.69081e-09	0.463044	0.0277014	0.279209	1.50999e-08	0.0368842	0.0886381
HACD2	0.104314	0	0.154828	0	0.356143	0.081262	0.222191	0.081262
LRRC24	0.104302	2.69092e-12	0.764746	0.000887467	0.00643443	1.22343e-06	0.102169	0.021459
AC022196.1	0.104189	1.05766e-09	0.627811	0	0.1968	4.47423e-07	0.0454052	0.0257941
TNFRSF14-AS1	0.104175	5.08477e-10	0.318504	0.00991102	0	5.09613e-07	0.46074	0.106669
DAZAP2	0.104126	2.95981e-08	0	0	0.0982581	3.37935e-06	0	0.797613
LONP1	0.10403	3.1788e-09	0.518555	0	0.153469	7.09474e-07	0	0.223945
MAP7D1	0.104029	1.0847e-08	0.367832	0	0	2.24104e-06	0	0.528136
BATF	0.104023	6.155e-10	0.674985	0.0158419	0	9.0986e-07	0.178528	0.026622
TRIB3	0.103986	3.44385e-10	0.707639	0.0843928	0.0528612	8.17538e-08	0	0.051121
CCND1	0.103903	3.81257e-10	0.713976	0	0.154294	8.63187e-07	2.94882e-06	0.0278242
AC093323.1	0.103847	3.72661e-09	0.390667	0	0	2.03866e-06	0.0812105	0.424273
HOPX	0.103777	5.0726e-10	0.751493	0	0.0533461	2.04734e-07	0	0.0913836
WDR91	0.103712	1.55591e-09	0.0843206	0.0316391	0.526381	1.41978e-06	0.0715723	0.182374
AK2	0.103696	1.53607e-10	0.570805	0.0441226	0.129205	3.02296e-07	0.122997	0.0291746
PHACTR2	0.10368	6.76676e-10	0.160312	0.00292139	0.610159	0.00777042	0	0.115158
CACNG4	0.103603	1.74539e-18	0.733096	4.61954e-09	0.163176	3.33293e-08	4.62638e-09	0.000125689
LINC01606	0.103564	1.70339e-09	0.536965	0.0345483	0.180001	5.70431e-07	0	0.144921
MCEE	0.103559	1.18925e-11	0.495927	0	0.299369	7.87934e-07	0.0601634	0.0409807
TADA2B	0.103546	3.37385e-09	0.495447	0	0	1.44215e-06	0	0.401005
MIR99AHG	0.103505	6.43968e-10	0.285189	0	0.429792	4.0427e-07	0	0.181514
PAIP2	0.103395	1.70874e-09	0.647586	0	0.186639	2.02199e-08	0.00422822	0.0581519
MSANTD3	0.103293	8.49243e-11	0.564539	0	0.256785	2.83404e-06	0.0473716	0.0280084
SESN3	0.103206	1.04536e-11	0.796037	5.53529e-07	0.0870325	9.19109e-08	1.32796e-07	0.0137238
SPDL1	0.10319	1.2076e-09	0.49767	0.0298797	0.185078	6.76765e-07	0.00314099	0.18104
GTPBP4	0.103137	1.17054e-09	0.731524	0	0.102843	6.08669e-07	0.0376844	0.0248097
SMIM22	0.10308	6.74728e-10	0.376814	0	0.516814	5.61725e-11	0	0.00329266
NARF	0.10307	8.25974e-10	0.845988	0	0	2.58456e-07	0	0.0509411
TMSB15B-1	0.10305	2.44635e-10	0.768626	0	0.0395578	4.03539e-10	0.0636064	0.02516
ZNF587	0.103005	1.43342e-09	0.399373	0.0386092	0.284414	3.04681e-07	1.19774e-06	0.174597
CRNKL1	0.102903	8.06684e-10	0.502142	0.0144779	0.261813	3.74214e-07	0	0.118663
TMED5	0.102884	7.70633e-09	0.227773	0	0.246246	8.07086e-07	0	0.423096
C11orf24	0.102876	8.69516e-11	0.759167	0	0	3.32121e-11	0.0926206	0.0453359
CDIP1	0.102871	2.3189e-09	0	1.96605e-05	0.158505	1.57301e-06	9.5998e-07	0.738602
UCK2	0.102791	4.91157e-09	0.144928	0	0.603345	7.58092e-10	0.106263	0.0426722
MAP7D3	0.102761	1.0968e-09	0.340827	0	0	1.2767e-06	0.20518	0.35123
RBM17	0.102742	1.05511e-09	0.743982	1.66619e-07	0.0954335	3.77061e-08	0.0155795	0.0422628
TDO2	0.10268	7.20861e-10	0.491047	0.126085	0.175681	3.55247e-07	0.0249056	0.079601
TYMP	0.102638	1.13604e-09	0.22724	0.0158539	0.467806	5.42767e-07	0.00853121	0.17793
SGK1	0.102637	7.4934e-09	6.87438e-06	0	0.000922644	1.52732e-05	0.0389319	0.857486
ZNF598	0.102623	7.92105e-09	0.137335	0.121627	0.159727	3.95907e-06	0.0850099	0.393674
ATG9B	0.102609	5.43188e-09	0.373627	0.123515	0	2.27054e-06	0	0.400246
HERC6	0.102608	1.98911e-09	0.463613	0	0.14478	6.49074e-07	0.0324526	0.256545
SLC35D1	0.102594	9.29014e-10	0.14829	3.45076e-08	0.744684	1.43135e-09	0	0.00443185
KAT14	0.102593	3.76602e-10	0.461049	0	0.424092	5.68567e-07	1.04454e-06	0.0122637
CMYA5	0.102589	9.24169e-10	0.474743	0	0.320184	2.03456e-07	1.72472e-05	0.102466
SALL2	0.102587	1.81181e-09	0.765731	0.0169138	4.53491e-07	2.0426e-06	0.0939103	0.0208547
RRAS2	0.102585	4.79082e-10	0.513479	0	0.237285	3.80465e-07	0	0.146651
C16orf72	0.102539	4.77319e-09	0.296134	0	0.275666	6.74283e-07	0	0.32566
RARRES1	0.102507	1.32503e-09	0.571929	0	0.212125	2.867e-07	0	0.113439
IFI16	0.102487	1.16723e-09	0.744849	0	0.0306309	5.98323e-07	0	0.122033
AC016825.1	0.102478	2.58861e-09	0.5286	0	0.0216459	1.60763e-06	0	0.347274
CCDC129	0.102419	0.0194452	0.0896109	0	0.394806	5.56697e-07	0	0.393719
ZCCHC10	0.102415	7.19823e-10	0.693345	0	0.11607	5.57231e-08	0.0811949	0.00697465
LAMP3	0.102392	2.11792e-09	0.479177	0	0.192573	6.90964e-07	0.0221641	0.203694
ANKRA2	0.102217	2.73824e-09	0.476785	0	0.187743	5.5293e-07	0.0171178	0.216138
CXADR	0.102095	2.73493e-09	0.861319	3.44043e-08	0.0355133	9.68294e-07	2.80302e-09	0.00107171
LRP12	0.10206	1.80534e-09	0.415893	0.034845	0.33365	1.77128e-11	0.0640496	0.0495013
TMEM248	0.102044	4.58925e-09	0.056541	0	0.266412	4.72385e-06	0.0538127	0.521185
PLEKHD1	0.102001	2.50607e-09	0.734661	0	0.157314	6.59717e-09	3.18324e-06	0.00602096
LRRC42	0.101979	3.3233e-09	0.511647	0.0196195	0.146148	6.2224e-07	0.0190761	0.20153
EHD1	0.101933	5.3679e-10	0.66598	0.0634961	0.0488537	1.31781e-07	0.0956553	0.0240815
TIMM21	0.101932	1.55385e-09	0.719233	0	0	5.37415e-07	0.00719707	0.171638
MPZL1	0.101863	7.24353e-12	0.423601	0.0119276	0.412802	0.000205614	0.000204583	0.0493962
SCRG1	0.10186	9.4525e-09	0.229699	0	0.148706	0	0	0.519735
MCM10	0.101724	1.6671e-09	0.36299	0.00237561	0.183247	5.90726e-07	0.136729	0.212933
SERPINA11	0.101718	1.22843e-09	0.723126	0	0.00947679	2.5706e-07	0.0495315	0.116148
KDM6B	0.101698	2.44471e-08	6.94134e-05	0.0410657	0	6.50151e-06	0	0.857161
RLN2	0.101635	8.75248e-10	0.52539	1.74389e-07	0.301311	1.05337e-07	7.22873e-06	0.0716554
RRAGD	0.101551	6.29429e-10	0.758634	0.00297471	0	4.08811e-07	9.51326e-06	0.13683
TPSG1	0.101534	1.77696e-09	0.694258	0	0	4.91024e-07	0	0.204208
RBM11	0.101496	4.46847e-10	0.76742	0	0.072869	1.1456e-07	0	0.0582151
SRSF11	0.101446	1.01495e-09	0.559325	0	0.202309	3.6462e-07	0.0120059	0.124914
SMARCA4	0.101425	8.85507e-10	0.351058	0	0.430383	3.56443e-07	0	0.117134
GART	0.101391	5.38366e-10	0.448983	0.00395942	0.340537	3.11506e-07	0.013701	0.0914288
SUPT5H	0.101386	2.27603e-09	0.591343	0	0.108607	6.9415e-07	0.0235834	0.17508
NRN1	0.101306	5.3571e-09	0.779645	0	0	6.6772e-07	0.0480878	0.0709605
AC024592.2	0.101297	7.1053e-11	0.145849	0	0.124366	3.29667e-06	0	0.628485
AC010307.4	0.101189	2.04996e-09	0.623255	0	0.0378542	7.20336e-07	0	0.237701
AGPAT2	0.101177	0	0.59532	0	0.220837	9.21532e-07	0.0676101	0.0150544
MVD	0.101104	0.0239399	0.593062	0	0.0496987	6.07237e-13	0.208255	0.0239399
C17orf82	0.101078	1.45272e-09	0.700128	0	0.123463	2.75613e-07	0.0416255	0.033705
ORM2	0.100986	8.23468e-09	0	3.60263e-05	0.191118	2.62209e-07	0	0.707859
ADGRG6	0.100921	9.54867e-10	0.416506	0.0436903	0.297155	6.86866e-07	0.0465604	0.0951658
ABCC3	0.100867	1.20588e-13	0.719639	0	0.179447	3.39476e-07	0	4.65597e-05
ZNF175	0.100832	0	0.432541	4.07354e-08	0.274491	1.51587e-06	0.182883	0.00925116
MTCH1	0.100788	4.32521e-10	0.630055	2.56433e-07	0.203233	8.56817e-12	0.00895199	0.056972
CSAD	0.100712	1.02838e-11	0.469738	0	0.317494	3.38653e-11	0.0800523	0.032003
NOSTRIN	0.100696	6.07787e-12	0.506015	0.0305977	0.119392	1.79421e-10	0.234429	0.00886941
PYGO2	0.10067	5.3371e-10	0.899193	1.42115e-08	0.000130888	1.00255e-07	0	6.069e-06
FRMPD2	0.100529	3.65636e-09	0.129645	0	0.365698	9.62812e-07	0.00389706	0.400229
SLC5A12	0.100511	1.09269e-09	0.824395	9.03438e-08	0.0644079	1.89217e-11	0.000207689	0.0104783
PLA2G4A	0.100478	0	0.504004	0.0382836	0.176068	6.11101e-07	0	0.181166
AAR2	0.100465	4.10874e-12	0.526344	2.46778e-07	0.366307	1.11623e-07	4.63182e-07	0.00688292
WIPF2	0.100397	9.79737e-10	0	0	0.527312	4.80341e-07	0.257492	0.114799
SRPK1	0.100347	9.88251e-13	0.450627	0.000119656	0.404621	9.28386e-10	0.0351798	0.0091053
DPYSL2	0.100333	2.90721e-09	0.395371	0	0.143329	8.37107e-07	0	0.360967
ERLIN2	0.100316	5.03333e-10	0.642936	0.144231	0.0493542	1.3716e-07	0.0153169	0.0478455
UCHL5	0.100284	2.33447e-09	0.40808	0	0.269265	4.52593e-07	0.0115943	0.210777
ABRAXAS1	0.100279	2.31948e-08	0.1635	0	0.149059	2.86104e-06	2.99723e-05	0.587128
AC013652.1	0.100051	2.38741e-10	0.298723	0	0.556958	4.55595e-06	0.0421198	0.00214241
PER3	0.0999951	7.22441e-10	0.481242	0.0290547	0.387608	9.59837e-09	0	0.00210004
PERP	0.099981	1.25344e-09	0.61984	0	0.129332	3.83912e-07	0	0.150847
NOVA1	0.0999494	1.26687e-09	0.564514	0	0.144496	7.10189e-07	0	0.19104
WASHC2C	0.0999395	2.41079e-12	0.428341	9.34718e-07	0.47021	1.6568e-08	1.70383e-06	0.00150728
LARS	0.0998837	6.54032e-10	0.598102	0.0168088	0.171787	2.78677e-07	0	0.113417
AL031058.1	0.0998728	2.07272e-09	0.576763	0	0.0369296	1.48615e-06	0.0214174	0.265016
GLI3	0.0998578	3.9499e-10	0.163101	0	0.295036	4.4399e-06	0.439207	0.00279342
C19orf33	0.0998322	4.08473e-10	0.0823489	0	0.348661	1.83218e-06	0	0.469157
ACVR2B	0.0997853	6.10515e-10	0.34494	0.0303801	0.502097	0	0	0.0227978
B3GNT4	0.0997844	7.55486e-10	0.541031	0.00859938	0	5.8249e-07	0	0.350584
NSD3	0.0997307	0	0.669857	0.0284834	0.175155	2.36888e-08	1.19212e-07	0.0267735
CD320	0.0997111	6.47459e-10	0.430187	1.76287e-06	0.353998	5.78294e-07	0.036371	0.0797309
INAVA	0.0996388	3.08041e-10	0.880168	0	0	4.71871e-07	0.00218875	0.0180039
TMEM38B	0.0996248	2.66766e-09	0.576973	0.0459947	0.0171217	1.05614e-06	0	0.260285
BIK	0.0995884	4.72866e-11	0.514922	8.07143e-09	0.192705	4.23311e-08	0.192701	8.4166e-05
ANKRD11	0.0995672	7.712e-09	0.388379	0	0.424271	4.0631e-07	0.0389263	0.0488562
HRASLS2	0.0995351	3.48904e-09	0.480721	0	0.117693	1.60531e-06	0	0.302049
SLC43A1	0.0994029	9.90112e-11	0.473479	0.00469826	0.0721576	2.95196e-07	0.341899	0.00836368
GRPR	0.0993944	2.66696e-10	0.717054	5.92429e-06	0.14991	1.28418e-07	9.32328e-06	0.0336256
VASN	0.0993776	7.93968e-10	0.776961	0	7.78365e-07	2.90805e-07	0.0136955	0.109965
ATP5S	0.0993615	8.15308e-10	0.667454	1.68539e-06	0.217784	9.72595e-09	5.2732e-09	0.0153988
HECW2	0.0993191	6.4171e-11	0.578049	0	0.322546	2.1703e-07	0	8.53649e-05
BEX2	0.0993058	4.10636e-09	0.413165	0	0.14283	1.91885e-06	0.000154944	0.344542
PPP2R5A	0.0992508	8.14253e-09	0.0661639	0.0203625	0.412561	1.70283e-08	0.0415065	0.360155
FAM110B	0.0992259	1.06461e-08	0.339537	0	0.339051	5.77506e-07	0.210367	0.0118188
ENTR1	0.099202	1.68239e-13	0	0.226241	0.206291	2.96447e-06	0	0.468263
RIOK3	0.0991995	8.4555e-10	0.225281	0	0.35238	1.65991e-06	0.0209701	0.302168
ST8SIA6	0.0991706	1.82282e-09	0.0489422	1.43368e-05	0.611601	1.10219e-06	1.86499e-06	0.240268
MS4A15	0.0991563	1.29709e-09	0.700831	0	0.0313697	5.0177e-07	0	0.168642
RFK	0.0990722	4.67212e-09	0.290197	0	0.52104	5.24311e-07	0.0121502	0.0775398
HINT3	0.0987525	2.862e-09	0.500849	0	0	1.78562e-06	0	0.400397
UCP2	0.0986348	7.38273e-12	0.780138	0	0.119407	4.11493e-07	0	0.00181904
PSPN	0.098616	4.56306e-09	0.582607	0	0.0658087	9.55024e-07	0	0.252967
RALBP1	0.0985744	0	0.435828	0	0.324398	2.18427e-08	0.114154	0.027045
TFCP2L1	0.0985645	1.9628e-10	0.247211	0	0.107534	1.60431e-07	0.476446	0.0702445
AC104964.4	0.098472	3.85192e-10	0.794726	0	0.100614	2.87048e-08	0	0.00618768
CDC23	0.09841	6.10258e-08	0	0	0.166264	2.36032e-07	0	0.735326
AC093297.2	0.0982277	7.61327e-10	0.763702	0	0.0525649	3.15286e-07	0	0.0855048
FUT1	0.0981818	7.72285e-10	0.573488	0.256831	0	1.92723e-07	0	0.0714998
AL390198.1	0.0981746	3.39659e-09	0.35451	0	0.272832	9.24713e-07	0	0.274482
MXD4	0.0981728	2.55436e-09	0.687313	0.0277497	0.0518531	2.8027e-07	0.0509974	0.0839133
WDR43	0.098146	8.35318e-10	0.393472	8.90543e-07	0.41165	3.19494e-07	0.0516952	0.0450349
ABCB10	0.0981389	5.01983e-10	0.15153	0.00496921	0.703489	0.0159792	0	0.0258934
AC141928.1	0.0980901	2.62152e-10	0.883663	0	9.16802e-08	1.32675e-08	0	0.0182472
FERMT2	0.0980686	1.70303e-09	0.627691	3.5585e-09	0.266597	7.11053e-12	5.59453e-08	0.00764279
SERPINA5	0.0980361	4.09406e-09	0	0	0.362839	1.78444e-06	0.0408115	0.498311
KBTBD12	0.0980312	2.71011e-08	0	0	0.288011	5.54636e-06	0	0.613952
CD82	0.0980137	4.70969e-09	0.469086	0	0.0286044	1.51808e-06	0	0.404294
ABCF3	0.0979855	4.58828e-16	0.555102	0	0.346125	9.27821e-07	0	0.0007867
SYT1	0.097897	2.186e-16	0.427219	0	0.374933	9.82923e-07	0.0174236	0.0825261
RAMP1	0.097817	7.96608e-12	0.785253	0	0	8.76451e-09	0.115059	0.00187063
INTS11	0.097691	6.20578e-10	0.749232	0	0.0921503	6.78107e-08	1.41367e-07	0.0609266
C17orf58	0.0974573	0.0601255	0.43601	0.0391516	0.366287	5.70983e-09	9.50728e-10	0.000968054
FLYWCH2	0.0973555	3.44773e-12	0.326346	0.000651937	0.52252	3.60762e-06	8.64904e-07	0.0531225
INTU	0.0973468	1.59117e-09	0.327123	0	0.491756	4.47323e-07	3.79404e-05	0.0837349
AKR1C1	0.0973144	4.76011e-09	0.477454	0	0.0590241	2.45018e-06	0	0.366205
BEX1	0.0972994	5.76594e-10	0.752593	0.00964346	0.0542512	2.57012e-07	0	0.0862126
LRRC26	0.0972484	0.0528688	0.472344	8.841e-07	0.302745	6.35361e-07	0.0690406	0.00575171
GOLGA6L9	0.0971589	1.23752e-09	0.415143	0	0.304662	8.4386e-07	0	0.183035
RNF24	0.0970976	5.23337e-10	0.420632	1.33493e-07	0.478999	2.62662e-08	0	0.00327087
DENND2D	0.0970612	1.08552e-09	0.871468	0	0.00222437	7.44775e-08	0.0262415	0.00300513
EVA1A	0.0970052	0.0349477	0.415781	0	0.255996	3.10334e-06	0	0.196267
MAML2	0.0969893	1.59312e-09	0.345933	0	0.408371	6.72093e-07	2.12679e-06	0.148704
SYDE1	0.0969738	2.31333e-11	0.680385	0	0	2.93395e-07	0.213033	0.00960788
VTI1B	0.0969118	7.92391e-12	0.201825	2.20191e-08	0.674879	0	0.0263841	4.02392e-09
ANKDD1A	0.0968906	2.30122e-09	0.10338	0	0.543186	2.4913e-06	0	0.25654
TRIM2	0.096751	4.73048e-12	0.61954	0.00630388	0.277189	4.23098e-09	7.97487e-08	0.000215908
AC083843.1	0.096748	6.03488e-09	0.245787	0	0.202948	2.61782e-06	0.0309819	0.423532
HTT	0.0966965	2.55147e-10	0.112898	0	0.779034	2.49167e-07	0	0.0113706
AC087623.4	0.0966822	8.65667e-11	0.736104	0.118363	0	1.41037e-07	0.017779	0.0310713
NHLRC1	0.0966713	3.13936e-09	0.621382	0	0.0729662	7.25801e-07	0	0.208979
MTREX	0.0966324	0	0.242715	0	0.626792	2.51858e-09	0	0.0338609
CDC42EP2	0.0965761	5.90518e-10	0.668723	0	0.0847608	1.21076e-06	0.00857369	0.141365
COPS7B	0.0965728	4.22725e-12	0.86937	0.0233669	0.0062695	2.66529e-10	4.5896e-06	0.00441641
RUBCNL	0.0965716	5.09578e-09	0.0438585	0	0.355908	5.07751e-07	0	0.503662
MRPL45	0.0965626	7.1198e-10	0.528283	0	0.00238312	2.41127e-07	0.259983	0.112788
AC008915.2	0.096562	3.86109e-09	0.681652	3.60267e-07	0.209441	6.81508e-07	0	0.0123435
POLR1B	0.0965364	4.45084e-09	0.153175	0.0405979	0.619653	5.00676e-07	9.65324e-07	0.0900369
SKIL	0.0965055	1.06918e-09	0.672461	0	0.189666	1.45238e-10	0	0.0413671
CCNE1	0.0964766	1.05603e-14	0.583987	0.01596	0.0928505	1.20723e-08	0.206955	0.0037707
C21orf91	0.0964377	1.15204e-11	0.725025	4.73316e-07	0.078784	7.12612e-09	0.0890116	0.0107408
AC018816.1	0.0963135	1.03039e-11	0.355849	0	0.459009	4.15407e-07	0.0558395	0.0329887
C19orf44	0.0963117	9.67394e-10	0.366819	0	0.429311	3.93086e-08	0	0.107558
NUDT12	0.0963081	1.69505e-09	0.881067	8.06545e-07	0	6.55582e-07	1.18885e-06	0.0226224
RIOK2	0.0963066	7.81347e-11	0.859502	0	0	1.87674e-08	0	0.044191
ASTE1	0.0962948	2.35565e-09	0.521329	0.0512769	0.187775	1.03872e-15	0.0452885	0.0980355
TMEM99	0.0962884	6.29212e-13	0.410728	4.50263e-06	0.359504	7.82497e-10	0.114264	0.0192107
SLC9A1	0.0962605	6.56615e-13	0.39618	0.0238894	0.457662	5.60263e-07	0.013243	0.0127644
MYO3B	0.0962318	1.45347e-08	0	0	0.601235	6.90429e-07	0	0.302533
RSU1	0.0961974	1.15447e-13	0.423003	0.00154186	0.344339	5.51534e-10	0.127848	0.00707099
SOCS2	0.0961788	5.47745e-10	0.526756	0.0858393	2.14982e-07	1.85076e-07	0.253827	0.0373987
MTHFD1L	0.0961324	3.80446e-10	0.339124	0	0.433135	4.26578e-09	0.0763824	0.055226
FYTTD1	0.096113	7.63664e-10	0.675077	0.0415065	0.152526	0	9.92593e-06	0.034768
TRPM8	0.0960922	2.21012e-09	0.265387	0	0.105982	1.46457e-07	0.0317726	0.500765
LATS2	0.0960832	4.13494e-09	0.434511	0	0.451746	4.05548e-11	0	0.0176596
NPNT	0.0959134	5.6902e-10	0.289789	9.56008e-07	0.426067	1.40941e-10	0.169579	0.0186515
DNAJC28	0.0958673	8.09735e-10	0.406969	0	0.0667956	1.27332e-06	0	0.430367
ATL2	0.0958113	9.6886e-11	0.268681	0	0.578295	2.09259e-07	0.0463111	0.0109015
DLD	0.0957374	1.22985e-10	0.843746	1.75099e-10	0.0591019	1.96185e-06	0	0.0014124
AC138028.1	0.0956671	1.1409e-08	0	0	0.283313	2.45992e-06	0	0.621018
AC103740.2	0.095613	1.28154e-11	0.739298	9.31254e-09	0.163082	9.50118e-08	2.79478e-08	0.00200687
COIL	0.0955764	1.10162e-09	0.611897	0	0.0867724	7.42943e-09	0.203188	0.00256604
EPHB3	0.0955176	5.71301e-12	0.670808	0	0.0752737	7.80117e-08	0.157811	0.000589329
GPX7	0.095429	9.61298e-10	0.618867	0	0.101315	2.12714e-07	0.0822639	0.102125
SCG2	0.0954216	7.96438e-10	0.806243	0	0	3.98251e-07	0	0.098335
FAM129B	0.0953917	9.61275e-10	0.328163	2.95758e-09	0.496761	1.75941e-06	8.4712e-06	0.0796738
TFRC	0.0953843	0	0.44012	0.0718526	0.265319	1.49923e-08	0.108604	0.01872
TTYH1	0.095384	3.12326e-09	0.378875	0	0.112932	1.74283e-06	0.0477106	0.365097
SELENOT	0.0953638	2.02527e-09	0.535385	4.60696e-06	0.349397	2.15942e-12	2.04277e-05	0.0198286
ZNF350	0.0953573	0	0.414798	9.73262e-08	0.18438	0	0.269555	0.0359101
SOX8	0.0951661	1.88671e-09	0.822233	0	0	3.63154e-07	0.000357246	0.0822433
POLR2D	0.0951461	3.65618e-09	0.151342	0.0230465	0	7.02228e-06	0	0.730458
SURF6	0.0951064	3.21041e-09	0.516447	0	0.0122471	1.68131e-06	0	0.376198
ZNF706	0.0950672	9.80622e-10	0.62243	0.034111	0.122966	3.7991e-07	0	0.125426
PDZK1	0.0950057	7.62968e-09	0.000111882	0	0.488707	5.1212e-07	0	0.416175
VAMP8	0.0949993	4.67315e-10	0.301509	0	0.536795	1.33496e-11	0.0622109	0.00448515
AHDC1	0.0949926	1.53484e-09	0.244374	0	0.484347	6.92951e-07	0	0.176285
PIH1D2	0.0949843	1.37376e-14	0.593869	9.17603e-08	0.0470621	2.9236e-07	0.241738	0.0223458
HHEX	0.094946	9.17805e-10	0.743822	0.0411381	0.00191249	3.76185e-07	0	0.118181
RASSF4	0.0948914	2.87429e-10	0.518593	6.7146e-06	0.0321214	4.63672e-07	0.263724	0.090663
ELOVL1	0.0947825	3.29548e-10	0.576765	0	0.123062	3.39321e-07	0.136545	0.0688457
LYPD6B	0.0947135	1.4032e-10	0.579893	0.0162582	0.28771	3.38936e-06	0.0173462	0.00407652
PABPC4L	0.0946791	3.4097e-09	0.595669	0	0.0286188	3.22194e-07	0	0.281032
TRMT1	0.0946748	1.70139e-09	0.682742	0.0250505	0	7.66835e-07	0	0.197532
RABL6	0.0946501	4.20778e-10	0.566179	0.0397821	0.168257	1.02387e-06	0	0.13113
AL731571.1	0.0946207	4.37578e-09	0.417688	0	0	1.52633e-06	0	0.48769
AC104938.1	0.0945762	2.82949e-09	0.302945	0	0.388916	8.32072e-07	0.023522	0.190039
COL4A2	0.0945462	5.28508e-10	0.633672	0	0.109468	1.14355e-07	0.0843446	0.0779695
CBX6	0.0944847	7.99825e-10	0.777597	0.0982581	1.04565e-07	1.46857e-08	0.00630556	0.0233547
AC044849.1	0.0944645	1.42006e-09	0.288479	0	0.426922	4.94733e-07	0.000173291	0.18996
NPIPB6	0.0942763	1.16917e-09	0.738282	0	0.0904765	3.13008e-07	0	0.0769646
LRRC34	0.0941978	1.34089e-08	0	0	0.0709503	1.49509e-05	0	0.834837
DHCR24	0.094158	8.33988e-10	0.722098	0	0.0749003	1.16078e-07	4.19352e-06	0.108839
TTF2	0.0941148	1.71514e-09	0.243355	1.07784e-05	0.401014	5.29123e-07	0.0775434	0.183961
EFHC1	0.0941117	1.88576e-09	0.329805	1.83672e-05	0.429355	2.33704e-07	0.0338739	0.112837
DHX29	0.0940549	2.04698e-09	0.643969	0	4.34976e-08	4.03183e-07	0.23239	0.029586
AC037459.2	0.0940377	4.91445e-15	0.488108	5.13487e-07	0.0247504	1.77677e-09	0.391034	0.00206898
NAT2	0.0940351	1.42199e-12	0.882956	2.13582e-09	0.0228885	1.27697e-08	0	0.000120774
C10orf82	0.0939655	6.07132e-11	0.840174	0	0.0171202	5.73818e-08	0.0479035	0.000837039
PSMD14	0.0939375	3.54158e-10	0.817207	1.41772e-08	6.40379e-06	5.24113e-10	0.0793124	0.00953669
NRAP	0.0939323	1.2406e-08	0	0	0	2.0443e-09	0	0.906068
GSTM3	0.0938366	8.93549e-10	0.581905	0	0.189009	3.10967e-07	0.0351904	0.100058
PDK2	0.0938234	6.47898e-10	0.71698	0	0.0872197	6.53336e-08	0.00571266	0.0962638
AL607028.1	0.0937441	1.34738e-09	0.705551	4.84539e-07	0.0742856	4.21713e-07	0	0.126418
CPPED1	0.0936654	1.87445e-09	0.38987	0.0686165	0.361575	5.19669e-07	0	0.0862723
TARBP2	0.0936629	4.16109e-10	0.77275	0	0.0373044	7.10617e-07	2.18904e-07	0.096282
PCGF2	0.093652	2.2608e-09	0.453827	0.0169683	0.026759	7.81786e-07	0.245877	0.162916
OXER1	0.0936156	2.71268e-09	0.521366	0.00189647	0	7.01387e-07	0	0.383122
UTP23	0.0936133	1.70724e-09	0.558849	4.23281e-05	0.131702	5.29461e-07	0.0370944	0.178699
RCOR2	0.0936025	2.62326e-09	0.460623	0.160037	0.0924965	7.25358e-07	2.06043e-09	0.19324
PXN	0.0935934	5.49187e-11	0.323392	3.42102e-08	0.55486	1.01834e-07	0.0253772	0.00277655
TMEM150C	0.0935582	1.08035e-10	0.628957	0	0.145242	7.86199e-07	0.108665	0.0235766
LINC00964	0.0935556	1.00051e-09	0.487533	0	0.364256	1.31434e-12	9.47065e-08	0.0546556
TMEM121	0.09353	0	0.534316	0.0615338	0.242995	8.45203e-07	0.0365047	0.0311198
BTBD8	0.0934304	0	0.257582	0.00863212	0.598227	1.28406e-07	0	0.0421286
PARD6B	0.0934245	3.37147e-09	0.570765	8.36318e-07	0.244975	3.88462e-06	0.0588848	0.0319462
CDC42BPG	0.0934236	1.17281e-09	0.504671	0	0.315191	6.34619e-08	0	0.0867137
TMEM17	0.0933789	5.15184e-09	1.58433e-06	0	0.108617	8.69555e-07	0	0.798002
PDSS2	0.0933577	3.78356e-12	0.0781588	2.80358e-07	0.823017	1.86916e-08	1.10895e-07	0.00546582
CTTNBP2NL	0.0932622	3.43808e-09	0.30983	0.000110699	0.563873	2.54866e-06	1.05572e-07	0.0329208
PFDN2	0.0931632	8.74223e-10	0.151177	0.00115165	0.625668	3.7684e-07	0.118358	0.0104817
DHRS4	0.093087	2.50211e-09	0.000626374	0	0	2.08774e-06	0.0548408	0.851444
CTPS1	0.0930743	3.94231e-09	0.47732	0.000105533	0.291973	5.91173e-07	0.0921515	0.0453755
CARM1	0.093046	2.08425e-11	0.466144	0.0288341	0.394331	4.42533e-06	0.00113636	0.0165046
SFI1	0.0930327	0	0.207425	5.17431e-05	0.644898	1.99593e-06	0.0354855	0.019106
FDXR	0.0930195	4.39961e-10	0.38049	4.89532e-06	0.38726	4.79231e-07	0.0432846	0.0959399
ITPR1	0.0930068	1.33667e-08	0.404115	8.47165e-06	0.355152	9.70475e-12	0.141416	0.00630114
CD6	0.0929862	8.91056e-10	0.468405	0	0.310087	3.87674e-07	0.0383206	0.0902007
ZNF521	0.0928516	1.57445e-09	0.394742	0	0.389571	1.31874e-07	0	0.122835
GOLGA5	0.0928491	4.33928e-10	0.450413	0.0255186	0.388899	9.54119e-07	0.0250662	0.0172531
ENDOD1	0.0927989	2.97376e-09	0.625932	0	0	9.40059e-07	0	0.281268
MCM6	0.0927949	7.01957e-10	0.786627	0	0.0135565	2.85568e-07	0.0103677	0.0966538
NDFIP1	0.0927876	8.56455e-10	0.689799	6.0319e-05	0.136101	8.68012e-08	0.05298	0.0282722
SMAD4	0.0927871	7.56841e-10	0.906724	1.7221e-07	0	8.24632e-13	6.48848e-08	0.000488373
SLC16A10	0.0925349	2.20575e-09	0.422535	0.0107496	0.24321	9.58483e-07	0.0270033	0.203967
MSI2	0.0924603	4.32852e-09	0.20947	0	0.642057	0	0.010489	0.0455237
VAV3	0.0923966	3.68718e-10	0.312146	1.41564e-06	0.511306	7.11336e-12	0.0721522	0.0119984
ISG20L2	0.0923581	4.4232e-09	0.218819	1.14232e-07	0.178771	6.36765e-07	0.0424691	0.467582
GABBR1	0.0923243	4.24361e-09	0.290214	3.59404e-07	0.31693	1.23799e-06	0.295057	0.00547229
UBXN10	0.0922496	1.67372e-10	0.553207	0	0.00903363	1.26563e-08	0.329181	0.0163287
SYBU	0.0921983	5.80553e-10	0.336451	0.0121462	0.366371	1.05261e-06	0.130076	0.0627562
LINC02163	0.0921957	1.64847e-09	0.704064	0	0	5.7313e-07	0	0.20374
CLSTN1	0.0921897	1.36121e-11	0.406816	0.0381209	0.431977	2.57027e-08	0.0308701	2.63648e-05
CPEB2	0.0921514	3.11838e-12	0.364659	0	0.413747	4.00583e-10	0.129131	0.000311806
SKP2	0.0921003	0	0.340034	0	0.476637	3.19098e-07	0.0247216	0.0665068
CYP7B1	0.0920795	4.68466e-10	0.387721	0	0.39666	4.89331e-07	0	0.123539
GBA	0.091677	4.92218e-09	0.601089	0	0.0595961	9.57108e-07	0	0.247637
GNA14-AS1	0.0916734	2.37921e-09	0.0352355	0	0.608162	1.09893e-06	0.0225576	0.242371
TP53BP2	0.0916158	1.9421e-09	0.449244	0	0.367818	2.06618e-07	0	0.0913217
USP18	0.0914832	1.29028e-11	0.544441	9.3956e-07	0.00020909	0	0.308834	0.0550317
SLC26A6	0.0913884	6.09997e-10	0.781103	0	0.0328119	3.68392e-07	1.61068e-07	0.094696
SMC5	0.0913228	1.88837e-11	0.174129	0	0.706353	1.48112e-06	0	0.0281928
AMN1	0.0912678	3.14691e-09	0.377757	0	0.457322	7.78393e-07	0.00164839	0.0720034
OTX1	0.0912514	8.7026e-10	0.725345	0	0	8.22735e-07	0.0112121	0.172191
BDKRB1	0.091247	1.63639e-09	0.812103	0	0.0293523	1.50057e-07	0	0.0672975
MUC4	0.0911687	2.11861e-09	0.356637	0	0.340969	3.91221e-07	2.9185e-06	0.211222
ERICH5	0.0911553	1.41082e-08	0	0	0.101832	1.27039e-06	0	0.807011
NOL4L	0.091134	3.29652e-13	0.342173	0.0504337	0.20082	1.16417e-06	0.312661	0.00277604
TRMT13	0.091115	2.45631e-09	0.329372	9.07053e-08	0.560612	3.79287e-07	1.15582e-07	0.0189007
GALNT12	0.0910762	8.45802e-10	0.535832	0.0826689	0.0521211	1.00708e-07	0.164521	0.0737813
CLCN5	0.091031	9.30817e-10	0.269243	0.0144155	0.559967	1.96474e-10	0	0.0653428
PRKX	0.0910247	3.5915e-09	0.471613	0	0.180357	1.13146e-06	0.0180378	0.238966
SUN2	0.090991	3.91262e-10	0.367986	0	0.479759	3.25899e-08	0	0.0612643
HLA-E	0.0908917	6.24024e-09	0.760031	4.61104e-07	0.105302	6.97262e-08	0.0387153	0.00505929
AC019171.1	0.0907792	7.55321e-09	0	0	0.0502774	1.15064e-05	3.41264e-05	0.858898
HIST1H1D	0.090771	3.15004e-09	0.518919	0	0.0353656	2.68751e-07	0	0.354944
AC124312.1	0.0907658	1.40948e-09	0.518592	0.0216649	0.365816	2.60697e-06	1.28009e-06	0.0031582
CUL4B	0.0907063	1.26673e-09	0.472389	0	0.292384	4.68503e-07	0	0.14452
WIPI2	0.0906565	0.0449296	0.393194	3.6244e-07	0.0877234	5.67865e-06	0.380879	0.00261141
FAM126A	0.0906316	3.02293e-13	0.552367	0.0158051	0.273588	1.85409e-09	0.059784	0.0078237
ADM	0.090524	3.43339e-09	0.402617	0.028974	0.143666	1.28675e-06	0	0.334218
NMI	0.0904738	2.0895e-09	0.683565	0	0	8.42374e-07	0	0.22596
AC005920.1	0.0904244	3.16158e-10	0.731664	0.000370635	0.0996488	6.54987e-07	0.0351766	0.0427151
SPAG16	0.0903864	3.95191e-09	0.191372	0.0626551	0.272436	8.71318e-07	0.0252366	0.357912
MSMB	0.0903723	1.8122e-11	0.901907	0.0032991	2.37493e-07	2.42359e-07	3.36875e-07	0.00442044
BPIFB2	0.0902843	9.67901e-10	0.79131	0	0	4.32679e-07	0	0.118405
SYTL4	0.09026	1.1772e-09	0.492901	0.0465843	0.188049	4.23998e-09	0.12307	0.0591363
ZNF689	0.0902464	2.39334e-09	0.525673	0	0	1.64813e-06	0.10783	0.276249
AL133353.1	0.0902447	2.88128e-09	0.505517	0	0	1.10238e-06	0	0.404237
ACTL8	0.0902016	2.52577e-09	0.645454	0	0	8.31144e-07	0	0.264343
GPR12	0.0901693	1.781e-09	0.711121	0	0	7.55021e-07	0	0.198709
MAPK11	0.090169	1.38729e-11	0.477277	0.0679332	0.0333124	1.53276e-06	0.24716	0.0841468
GACAT2	0.0901127	1.61901e-09	0.487054	0	0	5.20112e-07	0	0.422832
CHD1	0.0900872	2.32752e-09	0.016445	0	0.720797	1.04205e-06	0	0.17267
AC107464.3	0.0900623	9.82144e-11	0.838803	0	0.0305362	0	0	0.0405989
KMT5C	0.0900009	1.94436e-09	0.693302	0	0	6.84352e-07	0	0.216696
AC084128.1	0.089998	9.27195e-10	4.00672e-05	0	0.406303	3.67405e-09	4.7799e-06	0.503654
NT5C2	0.0899963	3.2056e-12	0.161817	0	0.71973	7.67093e-12	0	0.0284567
CD19	0.0899928	2.39173e-10	0.774011	0	0	2.841e-07	0	0.135996
UBAC2	0.0899921	3.13237e-11	0.132973	1.48576e-06	0.764902	4.42651e-07	3.96151e-07	0.0121305
PLA2G16	0.08998	4.43599e-09	0.569425	1.3165e-06	0.112489	1.36622e-06	0.0171743	0.210929
LRP10	0.0899696	1.61915e-09	0.682088	0	0.0666134	4.01551e-07	0	0.161329
MAPK4	0.0899668	1.75762e-08	0.490282	0	0.115264	6.21542e-07	0	0.304487
DYNLT3	0.0899328	2.95527e-09	0.403291	9.63975e-10	0.4918	1.24421e-06	0	0.0149746
ACSL4	0.089899	0	0.358456	0	0.346743	6.77617e-07	0.0726169	0.132285
OVGP1	0.0898788	1.17923e-09	0.728627	0	0.0282837	2.22568e-07	0	0.153211
SPAG8	0.0898783	9.71481e-10	0.744862	0	0.0083002	2.67742e-07	0.0180629	0.138896
AL034550.2	0.089824	6.62991e-09	0.0807098	0.0325049	0.202391	1.19307e-05	0	0.594559
LIX1L	0.089602	4.01889e-10	0.72551	1.67049e-06	0.134341	2.33477e-07	0.000255099	0.0502893
C6orf52	0.089537	3.59418e-10	0.872354	0	0	2.62136e-07	0	0.0381087
TMEM127	0.0895098	1.43413e-09	0.547481	1.95727e-05	0.318538	1.65163e-07	0	0.0444512
ARTN	0.0894685	0	0.896603	6.96631e-08	0.0129218	4.79632e-07	8.74116e-08	0.00100553
HMGB3	0.0894254	8.52354e-10	0.314378	0.0754703	0.397862	3.29789e-11	0.0743052	0.048559
RASAL1	0.0894131	1.47535e-09	0.618573	0	0.217195	4.29539e-07	0	0.0748191
PFKM	0.0893361	3.77304e-09	0.152046	0.0318074	0.354461	1.77891e-06	0.00791343	0.364434
POU5F1	0.0892531	2.6237e-09	0.376665	0	0.257466	9.00543e-07	0	0.276615
MAN1A1	0.0891637	3.09678e-10	0.571315	0.041333	0.16495	2.17773e-07	0.130144	0.00309343
PATZ1	0.0891594	1.59109e-10	0.78545	6.26598e-07	0.0595654	4.55304e-08	0.0516731	0.0141509
NR2E3	0.0891528	0.0421783	0.388565	3.32129e-07	0.37381	0.00324755	0.0867196	0.0163265
NDRG1	0.0891442	5.82029e-09	0.482606	0	0.143788	6.6851e-07	0.00873236	0.275728
SGTB	0.0891099	2.20111e-09	0.431838	1.20679e-07	0.271997	7.85848e-07	0	0.207054
TCEAL3	0.0890951	1.49351e-09	0.369164	0	0.375767	5.50347e-07	0	0.165973
SAMD13	0.0890814	5.20743e-09	0.265238	0	0.0340123	1.82992e-06	0	0.611666
HAP1	0.0890591	2.26805e-10	0.856156	0	0.0547769	1.01965e-08	1.2368e-13	7.95701e-06
ANKS6	0.088892	7.16961e-11	0.36955	0	0.218693	2.73375e-06	0.122987	0.199876
ISOC1	0.088864	5.9934e-10	0.685386	0	0.153038	2.27279e-07	0	0.072712
SMARCAD1	0.0888535	1.61205e-09	2.37509e-05	0	0.737279	3.21428e-07	0	0.173843
DEGS2	0.0888386	6.77494e-10	0.67146	0	0.108295	1.89358e-09	0.0908861	0.0405196
HDAC2	0.0888108	6.55955e-11	0.73356	5.47471e-07	0.0653155	0.072943	0.0344629	0.00490727
RTL8A	0.0887554	1.68313e-09	0.694695	0	0.205254	4.85628e-07	3.92784e-05	0.011256
SEH1L	0.088659	5.45503e-10	0.419711	0.0215659	0.312485	5.43183e-07	0.111319	0.0462592
KCNK2	0.0886244	1.79555e-09	0.43316	0	0.287553	6.57809e-07	0	0.190662
AL035661.1	0.0886137	4.04211e-13	0.291658	0	0.307963	2.54238e-09	0.311162	0.000602376
SASS6	0.0886009	1.34135e-09	0.333742	0	0.404024	9.49815e-09	0.032235	0.141399
MCOLN1	0.0885923	6.60734e-10	0.466001	0	0.310393	4.22144e-07	0	0.135014
SLC27A4	0.0884642	5.74315e-10	0.330993	2.01725e-06	0.560899	3.0369e-07	8.13352e-05	0.0195597
LINC01556	0.0884561	0	0.73526	0	0.10507	0	0.0425995	0.0286152
SPRED1	0.0884342	1.54412e-09	0.0499121	0	0.526269	3.74387e-07	0	0.335384
OSTM1	0.0883583	8.86162e-10	0.241053	0.021471	0.462573	1.42135e-06	0.168	0.0185431
LINC00511	0.0883549	0	0.215711	1.92889e-05	0.319697	4.23339e-08	0.346873	0.0293449
PCAT6	0.0883118	1.7065e-09	0.602875	0	0.104878	8.93953e-07	0	0.203934
ARL9	0.0882927	5.06497e-09	0.411105	0	0.0658073	2.79719e-06	0	0.434793
ADD2	0.0881259	1.77874e-09	0.501984	0.00328036	0.225267	2.66653e-07	0	0.181342
BAG6	0.0880388	1.24477e-10	0.170206	0	0.45306	1.56128e-06	0	0.288693
BIRC2	0.087974	1.82873e-12	0.902595	2.60173e-07	4.97474e-08	3.36102e-10	1.33017e-05	0.00941738
SCCPDH	0.0879692	0.10895	0.412588	0	0.147792	2.05711e-07	0.0326607	0.21004
AC015818.2	0.0879119	2.20228e-12	0.879803	0	0.0191808	2.34216e-08	0.0127409	0.000363227
FMNL2	0.0879002	6.03521e-09	0.244764	8.10187e-08	0.543035	9.34484e-09	0.0912468	0.0330545
ZMYM3	0.0878589	1.12198e-08	0.749184	0	0.16013	3.50155e-10	1.08428e-06	0.00282529
GNPNAT1	0.0878018	2.95729e-10	0.829219	0	0.0292815	1.42271e-07	0.0281609	0.025537
C8orf86	0.0877944	3.81914e-09	0.284123	0.0595786	0.34849	2.13725e-07	0	0.220014
TRIM47	0.0877282	0	0.290252	0	0.273502	0	0.307709	0.040809
GNA14	0.0877022	0.0184693	0.118501	0.0396554	0.495081	0.0703016	0.103304	0.0669849
PALM2-AKAP2	0.0876503	5.99978e-09	0.0888628	2.82193e-05	0.586274	8.95947e-07	0	0.237184
KIF1B	0.0876473	2.63354e-09	0.0995288	0.0207713	0.71737	1.94739e-06	0.00253194	0.0721488
RSAD2	0.0876456	1.17703e-10	0.733675	1.09959e-06	0.0984551	7.98149e-06	0.0684598	0.0117555
VPS37B	0.0876229	1.18084e-09	0.466696	4.81741e-07	0.31923	1.17195e-07	0	0.12645
ENPP5	0.0874763	2.93943e-09	0.607563	0	0	8.55272e-07	0	0.304959
LARP4	0.0874652	1.21215e-09	5.03647e-05	0	0.658829	8.66801e-07	0	0.253654
ACVR1B	0.0874534	6.5379e-11	0.174783	0.0345633	0.65451	9.3323e-08	1.12787e-10	0.0486907
RASD2	0.0874347	2.68118e-09	0.710756	0	0	5.15848e-08	0	0.20181
GALM	0.0874257	1.36525e-09	0.472248	0	0.264659	2.84044e-07	0	0.175667
LRAT	0.08739	1.71334e-13	0.601935	5.61366e-06	0.292278	7.98868e-09	0	0.0183905
DNASE1L1	0.0873641	1.28423e-09	0.193019	2.10648e-05	0.350465	0	0.0400976	0.329034
ALG10B	0.0872898	2.48932e-09	0.516723	0	0.116535	5.0917e-09	0.2544	0.0250534
PNP	0.0872374	1.06264e-09	0.458557	0.0622768	0.275641	1.63339e-08	0.0604079	0.0558799
NUMBL	0.0872117	9.60702e-10	0.562719	0.0122632	0.152359	6.09368e-07	9.01802e-07	0.185446
DEUP1	0.0872015	3.1667e-10	0	0	0.522323	1.85625e-06	0	0.390474
GPAT3	0.0871928	4.00408e-10	0.5958	0	0.183427	6.00094e-07	0	0.13358
SAMD4A	0.0871909	2.26229e-10	0.362693	0.0044583	0.545518	9.04376e-08	0	0.000140363
LY6G6C	0.087175	3.19123e-10	0.762268	0	0.053956	7.79031e-07	0.0299143	0.0666854
ERGIC1	0.0871546	4.97796e-12	0.469467	0.0235472	0.337997	2.32188e-06	0.0738219	0.00801004
GRB2	0.0871119	1.49258e-09	0.519043	0	0.261547	2.2565e-07	0	0.132298
ZNF324B	0.0871075	3.24539e-09	0.23067	0	0.185071	5.35834e-09	0.162442	0.334709
PLEKHG6	0.0870977	1.63501e-09	0.402581	0.0541029	0.338651	3.32021e-07	0	0.117566
H3F3C	0.0870833	4.49774e-09	0.166028	0.0956928	0.0747007	2.96639e-06	0	0.576493
AC025259.3	0.0870813	3.35538e-09	0.129891	0	0.355481	9.88999e-07	0	0.427545
HPCAL1	0.0870159	5.50712e-09	8.00199e-07	0.0144019	0.336928	1.06885e-07	0	0.561653
AC079601.1	0.0869761	4.24946e-09	0.428148	0	0.10158	1.33009e-06	0	0.383295
CNTN1	0.0869203	3.08344e-11	0.523356	0	0.352282	3.34628e-07	0.0314345	0.00600701
GALNT7	0.0868687	2.0718e-12	0.137454	0.0127072	0.366139	1.44076e-07	0.383338	0.0134932
PFKP	0.0868014	0	0.89197	3.13582e-07	5.72291e-07	3.23638e-13	5.04713e-07	0.0212271
RUNX1T1	0.0868	8.88385e-09	0.586975	0.00162014	0.305219	1.71751e-07	0	0.0193855
GGA1	0.086769	7.08138e-09	0.221779	0	0.286098	1.58259e-07	4.30262e-05	0.40531
FAM133B	0.086764	0	0.711732	3.90178e-08	0.197438	1.26551e-07	0	0.00406524
MCCC2	0.0866149	2.37569e-09	0.477799	0	0.362996	1.51349e-06	0.00903585	0.0635531
LINC01842	0.086564	5.89242e-09	0.190292	0	0.108903	5.65405e-06	0	0.614235
AC006213.2	0.0865469	1.50576e-08	0.108661	0.0463887	0.388599	1.59744e-06	0	0.369803
RAB37	0.0865169	4.33137e-09	0	0	0.155633	2.82462e-06	0	0.757848
TTC39A-AS1	0.0864677	0.0126928	0.463673	0	0.330212	0	0	0.106954
ZNF18	0.0864666	7.00267e-10	0.380707	0.0122676	0.416672	1.52668e-06	0	0.103885
RNF207	0.0864496	4.71761e-10	0.808588	0	0.0473847	1.14364e-07	0	0.057578
AC006946.2	0.0864393	2.53966e-09	0.658166	0	0	1.99423e-06	0	0.255393
CCDC50	0.0864369	6.44006e-11	0.754662	0	0.135854	5.085e-07	0.00793422	0.0151126
SLC19A2	0.0863924	6.20464e-09	0.235522	0	0.61413	1.17045e-06	6.50503e-06	0.0639482
TGFB3	0.0863691	1.83572e-09	0.375587	0	0.143501	3.46308e-07	0.181202	0.21334
HCCS	0.0863662	2.19418e-09	0.274131	0.00700111	0.603195	4.64629e-09	0.0279989	0.00130855
SMTN	0.0863623	1.46414e-10	0.887402	0	0	1.43522e-10	0	0.0262356
PSPH	0.0863251	0	0.531287	3.30857e-06	0.244824	0	0.114081	0.023479
CSNK2A1	0.0863194	9.58836e-10	0.00532198	0	0.399128	2.04223e-06	0	0.509229
TULP1	0.0863096	3.65566e-11	4.72221e-05	0.000247155	0.428982	6.00747e-07	0	0.484413
QKI	0.0863091	7.26161e-10	0.315668	0	0.484487	4.27714e-07	8.58299e-08	0.113535
KIFC3	0.0862797	1.77491e-09	0.426931	0	0.275962	9.03887e-07	0.00377996	0.207046
ST8SIA6-AS1	0.0862725	1.33186e-10	0.590518	0.0483669	0.157547	0.0682095	1.51128e-06	0.049085
SMARCD1	0.0862701	4.65368e-09	0.307402	0	0.06731	1.48383e-06	0	0.539017
GRB14	0.0862583	1.79466e-09	0.351288	0.0903734	0.325427	1.12274e-06	0.0409233	0.105729
DSTN	0.0862564	6.3978e-11	0.348039	0	0.557229	2.56211e-07	0.00576499	0.00271094
AVIL	0.0862318	0	0.261422	0.0102916	0.576326	3.66869e-11	0	0.0657286
HNRNPA1L2	0.08619	5.89722e-09	0.18085	0	0	1.70157e-06	0	0.732958
ZNF362	0.0861791	4.54413e-09	0.196894	0.0058587	0.674834	7.26119e-09	0	0.0362341
AL121829.2	0.0861466	1.76427e-11	0.54625	0	0.0196077	8.24209e-07	0.329399	0.0185956
TMC7	0.0861249	1.49611e-12	0.345591	0	0.528332	5.14894e-07	0	0.0399523
PRIMPOL	0.0860902	1.86255e-09	0.169386	9.84173e-06	0.70045	2.08054e-07	0.0381665	0.00589668
FAM189B	0.0860737	0.11059	0.720634	7.0198e-06	0.0202234	0	0.0615697	0.000902683
AC093462.1	0.0860341	8.75373e-09	0.00108411	0	0.230464	2.2268e-06	0.0254664	0.656949
MPHOSPH10	0.0860285	5.04732e-09	0.0803798	0	0.0413671	1.30034e-06	0	0.792223
TMEM145	0.086004	6.63824e-12	0.739462	0.0111972	0.0107624	2.39583e-07	0.152426	0.000148448
RNASEL	0.0858942	7.56014e-10	0.772423	0	0	4.08928e-07	0.0285222	0.11316
FBXO4	0.0858488	2.07883e-10	0.563303	0	0	1.51346e-06	0.0500441	0.300802
CPA3	0.0858237	5.89174e-09	0.258231	0	0	1.24449e-06	0	0.655944
RND3	0.0857864	1.08825e-08	0.20923	0	0.0940938	1.6003e-06	0	0.610888
ZNF577	0.0857637	2.51553e-09	0.251385	0.00335558	0.493955	8.53737e-07	0	0.165541
NIPSNAP3B	0.0857125	4.49488e-09	0.276152	0.0329915	0.322638	1.80986e-06	0	0.282504
DNASE2B	0.0857122	1.29318e-09	0.546383	0	0	1.59352e-06	0.00433551	0.363567
CXCL14	0.0856523	1.52508e-09	0.760059	0	0	7.68998e-07	0	0.154288
NECAB3	0.0856117	1.58043e-08	0.844525	0	0	2.07314e-06	0.0151261	0.0547352
AC023510.2	0.0855743	8.07391e-10	0.786581	0	0	2.81487e-07	0.00812439	0.11972
SMOC2	0.0855413	6.30573e-10	0.385244	0	0.0195224	2.13904e-07	0.392985	0.116708
ACTB	0.0855305	4.03175e-12	0.144417	0	0.666001	0.0868082	0.00795619	0.0092875
NOS1AP	0.0854637	1.33058e-11	0.353865	8.06537e-09	0.555867	2.29774e-08	9.88261e-09	0.00480468
SPRYD4	0.0854043	2.07998e-09	0.263312	0	0.25682	1.5199e-08	0.186441	0.208023
AC061961.1	0.085349	6.23506e-09	0.185211	0	0	2.74344e-06	0	0.729437
TSPAN31	0.0853177	7.01834e-09	0.501586	0	0	9.88614e-07	0.0106187	0.402477
TMOD2	0.0852958	0.0364052	0.63194	0.060296	0.136779	2.56745e-10	0.0468768	0.00240732
MYOM1	0.0852209	1.7164e-10	0.298223	0	0.615484	4.61374e-09	0	0.00107229
PCGF6	0.0851646	2.70195e-11	0.259574	0.00666704	0.602312	1.12862e-07	0.022135	0.024147
SRSF6	0.085127	3.23835e-10	0.88881	1.13014e-06	2.14765e-12	1.83369e-12	0.0191358	0.00692618
NR5A2	0.0850995	6.30829e-09	0.147277	0	0.334581	3.37689e-06	0	0.433039
ARAP3	0.0850677	1.54167e-09	0.425173	0	0.256459	9.28037e-07	0	0.233299
POTEI	0.0850229	0	0.857465	0.000127461	0.0375663	3.44634e-12	0.0186242	0.00119416
FAM3C	0.0849793	1.46095e-09	0.740881	0	0	6.20451e-07	0	0.174139
AC004466.1	0.0849453	1.48048e-09	0.561581	0.0886301	0.082686	5.60366e-07	0	0.182157
IMMP1L	0.0849022	1.6033e-10	0.447584	0	0.287542	1.51766e-06	0.175263	0.00470728
ALDH6A1	0.0848984	2.70724e-10	0.736593	0.00199769	0.0899103	1.09729e-07	0.0383213	0.0482792
TBC1D30	0.0847995	1.68415e-09	0.267214	8.43417e-07	0.530775	2.2438e-08	0.103896	0.0133138
TFAP2A	0.0847744	2.53531e-09	0.43625	0	0.189171	1.00955e-06	0.000953725	0.28885
AL117335.1	0.0847632	5.00987e-10	0.864401	0	0	3.28927e-07	0	0.0508356
C3orf18	0.0847356	8.15494e-09	0.347403	0	0	8.12331e-07	0	0.567861
CIART	0.0846646	1.03365e-10	0.625963	0	0.0884064	7.38586e-09	0.199513	0.00145275
COQ7	0.0845458	4.34341e-09	0.476743	0	0.377713	1.68026e-06	2.49758e-10	0.0609966
SNX8	0.0845351	3.51243e-11	0.314979	0	0.474707	7.75148e-07	1.0489e-06	0.125778
CCDC82	0.0845027	2.7959e-10	0.82491	5.23743e-08	6.43087e-07	2.23956e-08	0.0556021	0.0349849
B9D2	0.0844669	1.15844e-09	0.476855	1.1468e-06	0.417878	2.88971e-11	3.17361e-06	0.0207954
AC004223.4	0.0844527	1.5298e-10	0.833683	9.58109e-08	0	0	0	0.0818643
AC012368.1	0.0844023	5.70538e-09	0.399548	1.00568e-06	0.146502	3.30474e-06	0	0.369543
SMCO4	0.0843637	1.10128e-09	0.802801	0	0	3.6146e-07	0	0.112835
ATP6V0E2	0.0842565	8.81845e-10	0.697172	0.0597424	0.0715774	2.46373e-07	0	0.0872516
CAPN8	0.0842186	8.60912e-10	0.514341	0.0837801	0.0546079	1.05006e-08	0.261122	0.00193042
GABRE	0.0841822	7.8077e-11	0.783222	0	0.0919109	7.72238e-08	0.000340927	0.0403437
PAK1IP1	0.0841735	3.3993e-10	0.49325	0	0.192384	1.45815e-06	0.191291	0.0389005
AL080317.1	0.0841007	1.30181e-11	0.612375	0.0196446	0.274078	2.62385e-12	0	0.00980194
SLC16A6	0.0839838	2.03104e-11	0.57689	0.0249207	0.152081	0.11844	0.0434378	0.000247522
EMB	0.0839437	1.96631e-09	0.674255	0	0.0480231	6.93464e-07	0	0.193778
CCNH	0.0839312	0	0.132052	1.08727e-05	0.767052	6.30276e-09	0.0139902	0.00296312
DRAM1	0.0839208	5.32188e-11	0.562032	0	0.256929	2.11097e-07	0.0732591	0.0238592
ZNF292	0.0838573	1.33428e-11	0.318423	0	0.492267	5.68921e-07	0	0.105453
IFT52	0.0836546	1.49007e-09	0.30815	0	0.410363	5.40184e-07	0	0.197832
CBFA2T3	0.0836311	2.66819e-09	0.632474	0	0.0229979	1.14065e-06	6.2494e-06	0.26089
POLR3D	0.0835984	1.16548e-08	0.453362	0	0.419305	2.35524e-06	0	0.0437328
DRC3	0.0835195	5.31391e-12	0.51777	0.0488162	0.282086	1.17096e-06	0.013937	0.0538701
CD47	0.0834918	4.21598e-10	0.781481	0.0111129	0	7.35682e-08	0.0854008	0.0385138
NT5DC2	0.0834876	7.29159e-09	0.226635	0.257926	0.125458	1.12398e-06	0	0.306492
SLC7A5	0.0834737	7.64972e-10	0.490892	0.0363633	0.164522	3.98767e-07	0.164186	0.0605636
ENG	0.0834568	3.50488e-09	0.190629	0	0.26417	7.03639e-07	0	0.461743
ZNF44	0.0834552	3.71631e-09	0	0	0.74477	2.59184e-06	0.0048204	0.166952
[truncated: 24,540 more rows]

## Sheet: Table S5
Target	Matching gene	Clone	Oligo	Oligo sequence (5'-3')	Channel
CD117	KIT	YB5.B8	74	/mal/ATTTGCTTCGACGA	ATTO550
CD11c	ITGAX	B-Iy6	44	/mal/TCACTACTATTAGTACT	ATTO550
CD123	IL3RA	6H6	59	/mal/GCTTATTATGGACTTC	Alexa647
CD127	IL7R	A019D5	61	/mal/TCTTATTCCCGAATA	Alexa647
CD15	FUT4	HI98	15	/mal/CTGTAATAGGCACTA	Alexa647
CD152	CTLA4	BNI3	23	/mal/GGTTTCCTCAGACAC	Alexa647
CD154	CD40LG	24-31	38	/mal/GCGTCTACTTATAAG	ATTO550
CD16	FCGR3A	3G8	52	/mal/ACCAGGTGATTGCAT	Alexa647
CD19	CD19	HIB19	2	/mal/ATGGTTTAGGACTAC	ATTO550
CD1c	CD1C	L161	55	/mal/AGGTCAACTCGCAC	ATTO550
CD2	CD2	RPA-2.10	25	/mal/GCACGCCCTTTTA	Alexa647
CD21	CR2	Bu32	21	/mal/CGTGCCGTTTCAC	Alexa647
CD25	ISG20	7G7B6	69	/mal/CCCGGCAGTT	ATTO550
CD273	PDCD1LG2	MIH18	81	/mal/CAAGGAACTACCGA	Alexa647
CD274	CD274	29E.2A3	14	/mal/AGATTCAGTCTCTCG	ATTO550
CD278	ICOS	C398.4A	71	/mal/TCACCCCCAGC	ATTO550
CD279	PDCD1	EH12.2H7	79	/mal/GCCGGAAGTGGT	Alexa647
CD3	CD3D	UCHT1	20	/mal/ATGTAGGATGGTCTC	ATTO550
CD31	PECAM1	WM59	3	/mal/TACTCCTCGCCG	Alexa647
CD36	CD36	CB38	49	/mal/ATAACGCCTCGTATC	ATTO550
CD38	CD38	HB-7	66	/mal/TACGTGCTTTGGTT	ATTO550
CD39**	ENTPD1	A1			streptavidin-Ax647
CD4	CD4	A161A1	28	/mal/TGGTCCACTAACGTA	Alexa647
CD40	CD40	HB14	70	/mal/AACCAAACTGACCG	ATTO550
CD45	PTPRC	HI30	56	/mal/GGTCACATGGTCGTT	ATTO550
CD45RA	PTPRCRA	HI100	72	/mal/AACGCGACGGAT	ATTO550
CD49f	ITGA6	GoH3	51	/mal/CGTGCGGGAAAAT	Alexa647
CD5	CD5	UCHT2	75	/mal/CGCTTGGGTGTTTA	ATTO550
CD54	ICAM1	HA58	46	/mal/GACTCGAACCTGAG	ATTO550
CD56	NCAM1	B159	65	/mal/GATAAATATTTTACAGAGT	Alexa647
CD57	B3GAT1	HCD57	30	/mal/CACATGAGCGAATCA	ATTO550
CD66	CEACAM1	B1.1/CD66	41	/mal/TGTATGAGTAGTAATCT	Alexa647
CD69	CD69	FN50	24	/mal/ATAAGGGCTCATTGT	ATTO550
CD7	CD7	CD7-6B7	58	/mal/CGTCAGTACTTTCAG	ATTO550
CD8	CD8A	SK1	43	/mal/GACATTATCCGTGAT	Alexa647
CD85j	LILRB1	HP-F1	8	/mal/CGCAGATGAATATTC	Alexa647
CD9	CD9	HI9a	53	/mal/TATCCCGTAAACTTC	Alexa647
CD90	THY1	5 E10	68	/mal/CTTCTTGTGGAACC	ATTO550
collagen IV	COL4A2	poly	33	/mal/TTATCATGAGGAGCG	Alexa647
CXCR5	CXCR5	J252D4	76	/mal/CTGTCGGTCGTCA	Alexa647
cytokeratin	KRT19	C-11	67	/mal/GACGACGAAGGC	ATTO550
FAP	FAP	F11-24	80	/mal/CGGGGCACCA	Alexa647
Foxp3	FOXP3	236A/E7	57	/mal/GCGGATTTCGTATTT	ATTO550
HIF-1a	HIF1A	1A3	36	/mal/ACCTACACAATGCTA	ATTO550
HLA-ABC	HLA-B	EMR8-5	60	/mal/ACAAAACTGCTGTCG	Alexa647
HLA-DR	HLA-DRA	Tu36	11	/mal/GGGTTATACACTCGT	ATTO550
IgM	IGHM	MHM-88	48	/mal/GCACGGCAAAGTG	ATTO550
Ki67	MKI67	B56	6	/mal/TGGATGTGTTACGAT	Alexa647
MMP12	MMP12	ab137444-poly	77	/mal/ATTTCAACAAATATTGTT	Alexa647
podoplanin	PDPN	NC-08212.77	32	/mal/TACCAAATCCTGATG	Alexa647
TCRyd	TCRD|TCRG	B1	63	/mal/AATTAGCTTAAGAGAGT	ATTO550
Vimentin	VIM	RV202	7	/mal/CGCTAAGATATTCTAAG	Alexa647
